# Supplementary material for: A Lgr5-independent developmental lineage is involved in mouse intestinal regeneration
Source: Development. 2025 Apr 10;152(7):dev204654. doi: 10.1242/dev.204654 (PMC12045596; doi:10.1242/dev.204654)
Supplement: Table S1. Bulk RNAseq comparing transcriptomes of organoids and adult spheroids cultured in different conditions: [file develop-152-204654-TableS1.xlsx]

## Sheet: Legend
Bulk RNAseq comparing transcriptomes of organoids cultured in ENR (Orgia-ENR) to adult spheroids cultured in ENR (Spia-ENR) or for 6 (Spia-BCM-short) or 26 passages (Spia-BCM-long) in BCM.

## Sheet: FDR < 0.05
GeneID	Symbol	Description	orgia	spia	FDR	orgia1-ENR	orgia2-ENR	spia-ENR1	spia-ENR2	Spia-BCM-shor	Spia-BCM-shor	Spia-BCM-long	Spia-BCM-long
ENSMUSG00000020159	Gabrp	gamma-aminobutyric acid (GABA) A receptor, pi [Source:MGI Symbol;Acc:MGI:2387597]	0	14.7271	2.224e-45	0	1	7250	14563	24299	19516	19984	22280
ENSMUSG00000039385	Cdh6	cadherin 6 [Source:MGI Symbol;Acc:MGI:107435]	0	14.5839	5.3124e-18	0	0	350	1078	5474	5473	3245	3300
ENSMUSG00000023906	Cldn6	claudin 6 [Source:MGI Symbol;Acc:MGI:1859284]	0	14.5745	4.4114e-06	0	0	9	8	5389	6020	6427	1038
ENSMUSG00000027962	Vcam1	vascular cell adhesion molecule 1 [Source:MGI Symbol;Acc:MGI:98926]	0	14.5377	6.35926e-14	0	0	440	263	5131	5318	4821	2386
ENSMUSG00000033377	Palmd	palmdelphin [Source:MGI Symbol;Acc:MGI:2148896]	0	13.6048	6.3018e-14	0	0	1645	1906	2434	2423	920	69
ENSMUSG00000075707	Dio3	deiodinase, iodothyronine type III [Source:MGI Symbol;Acc:MGI:1306782]	0	12.7031	3.44587e-07	0	0	6	67	1356	515	1855	1371
ENSMUSG00000031841	Cdh13	cadherin 13 [Source:MGI Symbol;Acc:MGI:99551]	0	12.5294	1.14408e-34	1	0	1869	2283	6354	5822	3332	3574
ENSMUSG00000022382	Wnt7b	wingless-type MMTV integration site family, member 7B [Source:MGI Symbol;Acc:MGI:98962]	0	12.4771	1.39978e-46	1	1	3106	6298	7676	7145	8071	8463
ENSMUSG00000021850	1700011H14Rik	RIKEN cDNA 1700011H14 gene [Source:MGI Symbol;Acc:MGI:1914332]	0	12.3662	7.14705e-23	0	0	607	299	546	871	609	1097
ENSMUSG00000032006	Pdgfd	platelet-derived growth factor, D polypeptide [Source:MGI Symbol;Acc:MGI:1919035]	0	12.3619	2.04146e-15	0	0	264	174	1312	1074	531	677
ENSMUSG00000021253	Tgfb3	transforming growth factor, beta 3 [Source:MGI Symbol;Acc:MGI:98727]	0	12.3222	1.85892e-11	0	0	697	1436	535	941	89	150
ENSMUSG00000032327	Stra6	stimulated by retinoic acid gene 6 [Source:MGI Symbol;Acc:MGI:107742]	0	12.2629	7.56242e-06	0	0	18	3069	178	182	207	57
ENSMUSG00000029371	Cxcl5	chemokine (C-X-C motif) ligand 5 [Source:MGI Symbol;Acc:MGI:1096868]	0	12.1837	8.09409e-29	2	3	3640	22447	16249	8895	17575	9321
ENSMUSG00000029304	Spp1	secreted phosphoprotein 1 [Source:MGI Symbol;Acc:MGI:98389]	0	12.1297	1.65527e-14	5	8	68203	45651	34553	26466	8713	2524
ENSMUSG00000044258	Ctla2a	cytotoxic T lymphocyte-associated protein 2 alpha [Source:MGI Symbol;Acc:MGI:88554]	0	12.0977	3.04507e-19	0	1	1107	1254	3702	7408	1050	3015
ENSMUSG00000050248	Evc2	Ellis van Creveld syndrome 2 [Source:MGI Symbol;Acc:MGI:1915775]	0	12.055	1.39517e-15	0	0	309	113	638	675	869	663
ENSMUSG00000034463	Scara3	scavenger receptor class A, member 3 [Source:MGI Symbol;Acc:MGI:2444418]	0	11.9196	4.85813e-33	2	2	4451	5068	14766	14212	7608	6234
ENSMUSG00000029298	Gbp9	guanylate-binding protein 9 [Source:MGI Symbol;Acc:MGI:3605620]	0	11.9111	8.08774e-15	0	0	213	153	634	496	451	1012
ENSMUSG00000074874	Ctla2b	cytotoxic T lymphocyte-associated protein 2 beta [Source:MGI Symbol;Acc:MGI:88555]	0	11.8539	1.64418e-19	0	0	360	476	511	812	260	396
ENSMUSG00000024803	Ankrd1	ankyrin repeat domain 1 (cardiac muscle) [Source:MGI Symbol;Acc:MGI:1097717]	0	11.7586	2.81926e-26	2	4	2277	7976	17226	14786	11510	16309
ENSMUSG00000058665	En1	engrailed 1 [Source:MGI Symbol;Acc:MGI:95389]	0	11.6942	0.000424265	0	0	0	0	792	557	583	631
ENSMUSG00000044217	Aqp5	aquaporin 5 [Source:MGI Symbol;Acc:MGI:106215]	0	11.6472	0.000162137	1	1	16603	4277	345	208	62	8
ENSMUSG00000020357	Flt4	FMS-like tyrosine kinase 4 [Source:MGI Symbol;Acc:MGI:95561]	0	11.6468	4.06644e-08	0	0	17	494	904	724	106	206
ENSMUSG00000086848	Lce6a	late cornified envelope 6A [Source:MGI Symbol;Acc:MGI:1925632]	0	11.6043	9.41982e-12	0	0	100	177	1007	445	284	368
ENSMUSG00000026327	Serpinb11	serine (or cysteine) peptidase inhibitor, clade B (ovalbumin), member 11 [Source:MGI Symbol;Acc:MGI:1914207]	0	11.5799	1.06343e-07	0	0	1009	610	67	23	270	280
ENSMUSG00000056423	Uts2b	urotensin 2B [Source:MGI Symbol;Acc:MGI:2677064]	0	11.5023	5.93868e-07	0	0	11	27	595	708	425	477
ENSMUSG00000033491	Prss35	protease, serine 35 [Source:MGI Symbol;Acc:MGI:2444800]	0	11.4887	4.16817e-17	0	0	301	190	395	316	461	530
ENSMUSG00000041734	Kirrel	kin of IRRE like (Drosophila) [Source:MGI Symbol;Acc:MGI:1891396]	0	11.4472	8.22906e-30	0	1	614	1324	2621	2726	1954	1884
ENSMUSG00000035184	Fam124a	family with sequence similarity 124, member A [Source:MGI Symbol;Acc:MGI:3645930]	0	11.4167	2.63177e-16	0	0	171	367	254	408	351	543
ENSMUSG00000029122	Evc	Ellis van Creveld gene syndrome [Source:MGI Symbol;Acc:MGI:1890596]	0	11.397	1.42433e-10	0	0	115	55	413	362	653	482
ENSMUSG00000025902	Sox17	SRY (sex determining region Y)-box 17 [Source:MGI Symbol;Acc:MGI:107543]	0	11.3512	1.01385e-11	0	0	109	98	586	452	436	325
ENSMUSG00000031137	Fgf13	fibroblast growth factor 13 [Source:MGI Symbol;Acc:MGI:109178]	0	11.2762	3.13295e-12	0	0	130	414	138	188	487	547
ENSMUSG00000034438	Gbp8	guanylate-binding protein 8 [Source:MGI Symbol;Acc:MGI:1923324]	0	11.2737	3.64222e-14	0	0	303	169	249	251	287	628
ENSMUSG00000040612	Ildr2	immunoglobulin-like domain containing receptor 2 [Source:MGI Symbol;Acc:MGI:1196370]	0	11.2642	9.38014e-35	0	1	1649	2347	1056	907	1678	2035
ENSMUSG00000020950	Foxg1	forkhead box G1 [Source:MGI Symbol;Acc:MGI:1347464]	0	11.1109	0.000106703	0	0	0	12	265	206	727	511
ENSMUSG00000050640	Tmem150c	transmembrane protein 150C [Source:MGI Symbol;Acc:MGI:3041258]	0	11.0322	7.71345e-08	0	0	22	82	533	550	215	209
ENSMUSG00000040219	Ttc12	tetratricopeptide repeat domain 12 [Source:MGI Symbol;Acc:MGI:2444588]	0	11.0197	1.9474e-06	0	0	8	31	487	530	212	334
ENSMUSG00000055373	Fut9	fucosyltransferase 9 [Source:MGI Symbol;Acc:MGI:1330859]	0	10.9449	3.10182e-08	0	0	34	356	480	220	357	60
ENSMUSG00000036256	Igfbp7	insulin-like growth factor binding protein 7 [Source:MGI Symbol;Acc:MGI:1352480]	0	10.9254	7.83523e-19	2	3	972	2492	7610	12190	3878	5809
ENSMUSG00000054555	Adam12	a disintegrin and metallopeptidase domain 12 (meltrin alpha) [Source:MGI Symbol;Acc:MGI:105378]	0	10.8882	9.34499e-06	0	0	9	69	570	660	91	56
ENSMUSG00000020674	Pxdn	peroxidasin homolog (Drosophila) [Source:MGI Symbol;Acc:MGI:1916925]	0	10.833	1.19544e-06	2	0	3	627	3899	918	3884	3427
ENSMUSG00000050425	Mrgprb2	MAS-related GPR, member B2 [Source:MGI Symbol;Acc:MGI:2441674]	0	10.8026	5.49855e-09	0	0	69	62	239	185	341	482
ENSMUSG00000026193	Fn1	fibronectin 1 [Source:MGI Symbol;Acc:MGI:95566]	0	10.7764	3.97116e-08	7	23	392	4817	69786	60804	18842	22650
ENSMUSG00000070313	A630095E13Rik	RIKEN cDNA A630095E13 gene [Source:MGI Symbol;Acc:MGI:3055869]	0	10.7577	5.47046e-08	0	0	28	161	164	209	152	623
ENSMUSG00000074417	Gm14548	predicted gene 14548 [Source:MGI Symbol;Acc:MGI:3709645]	0	10.6588	1.89287e-05	0	0	5	28	105	375	119	624
ENSMUSG00000066477	Gm16551	predicted gene 16551 [Source:MGI Symbol;Acc:MGI:4414971]	0	10.6585	3.52956e-05	0	0	223	274	332	374	9	3
ENSMUSG00000021795	Sftpd	surfactant associated protein D [Source:MGI Symbol;Acc:MGI:109515]	0	10.6305	2.41624e-46	5	1	6265	3755	4845	3728	6768	5540
ENSMUSG00000066000	2610305D13Rik	RIKEN cDNA 2610305D13 gene [Source:MGI Symbol;Acc:MGI:2148252]	0	10.6065	3.93351e-06	0	0	370	2	269	216	148	164
ENSMUSG00000039577	Nphp4	nephronophthisis 4 (juvenile) homolog (human) [Source:MGI Symbol;Acc:MGI:2384210]	0	10.4788	1.8112e-08	0	0	33	88	261	217	272	228
ENSMUSG00000031207	Msn	moesin [Source:MGI Symbol;Acc:MGI:97167]	0	10.4759	1.21272e-27	1	9	2884	6645	11611	13019	6998	6838
ENSMUSG00000039542	Ncam1	neural cell adhesion molecule 1 [Source:MGI Symbol;Acc:MGI:97281]	0	10.471	5.34413e-05	1	0	2	21	2532	1990	368	591
ENSMUSG00000075012	Fjx1	four jointed box 1 (Drosophila) [Source:MGI Symbol;Acc:MGI:1341907]	0	10.455	2.43417e-29	2	0	770	1146	2318	2617	1137	1944
ENSMUSG00000058354	Krt6a	keratin 6A [Source:MGI Symbol;Acc:MGI:1100845]	0	10.3956	0.000178341	0	0	35	815	12	13	87	54
ENSMUSG00000064080	Fbln2	fibulin 2 [Source:MGI Symbol;Acc:MGI:95488]	0	10.3956	3.13048e-07	5	7	345	4438	24172	22026	1619	764
ENSMUSG00000024365	Cyp21a1	cytochrome P450, family 21, subfamily a, polypeptide 1 [Source:MGI Symbol;Acc:MGI:88591]	0	10.3806	0.000798584	0	0	18	21	534	404	42	0
ENSMUSG00000039116	Adgrg6	adhesion G protein-coupled receptor G6 [Source:MGI Symbol;Acc:MGI:1916151]	0	10.3468	1.14069e-26	2	0	398	1736	1716	1623	1808	1956
ENSMUSG00000039153	Runx2	runt related transcription factor 2 [Source:MGI Symbol;Acc:MGI:99829]	0	10.3005	9.63755e-23	0	1	262	1120	1028	867	1034	705
ENSMUSG00000062713	Sim2	single-minded homolog 2 (Drosophila) [Source:MGI Symbol;Acc:MGI:98307]	0	10.2903	3.47606e-06	0	0	14	310	29	98	294	219
ENSMUSG00000001497	Pax9	paired box 9 [Source:MGI Symbol;Acc:MGI:97493]	0	10.2831	2.87263e-05	0	0	21	402	46	9	350	127
ENSMUSG00000092009	Myh15	myosin, heavy chain 15 [Source:MGI Symbol;Acc:MGI:3643515]	0	10.2348	0.000590143	0	0	1	12	249	603	17	47
ENSMUSG00000034573	Ptpn13	protein tyrosine phosphatase, non-receptor type 13 [Source:MGI Symbol;Acc:MGI:103293]	0	10.2277	6.43398e-49	8	2	4581	7574	6478	7499	5430	6880
ENSMUSG00000035540	Gc	group specific component [Source:MGI Symbol;Acc:MGI:95669]	0	10.224	5.35984e-08	5	1	103	230	6980	7213	3176	5609
ENSMUSG00000074415	2610203C20Rik	RIKEN cDNA 2610203C20 gene [Source:MGI Symbol;Acc:MGI:1917705]	0	10.2119	1.01377e-14	1	0	472	2150	607	607	455	298
ENSMUSG00000023336	Wfdc1	WAP four-disulfide core domain 1 [Source:MGI Symbol;Acc:MGI:1915116]	0	10.1113	7.63967e-07	0	0	20	164	210	113	296	46
ENSMUSG00000028036	Ptgfr	prostaglandin F receptor [Source:MGI Symbol;Acc:MGI:97796]	0	10.088	3.00658e-05	0	0	9	8	264	215	255	89
ENSMUSG00000058260	Serpina9	serine (or cysteine) peptidase inhibitor, clade A (alpha-1 antiproteinase, antitrypsin), member 9 [Source:MGI Symbol;Acc:MGI:1919157]	0	10.0539	5.13746e-08	0	0	192	97	42	71	221	182
ENSMUSG00000004231	Pax2	paired box 2 [Source:MGI Symbol;Acc:MGI:97486]	0	10.0431	0.000396007	0	0	1	45	31	13	459	274
ENSMUSG00000046768	Rhoj	ras homolog gene family, member J [Source:MGI Symbol;Acc:MGI:1931551]	0	9.97921	1.55342e-05	0	0	25	191	301	204	15	31
ENSMUSG00000010435	Spaca7	sperm acrosome associated 7 [Source:MGI Symbol;Acc:MGI:1925884]	0	9.9438	3.79008e-09	0	0	82	75	150	149	118	178
ENSMUSG00000101362	Mrgprb9-ps	MAS-related GPR, member B9, pseudogene [Source:MGI Symbol;Acc:MGI:3033133]	0	9.93593	1.25811e-06	0	0	33	25	105	112	197	285
ENSMUSG00000022885	St6gal1	beta galactoside alpha 2,6 sialyltransferase 1 [Source:MGI Symbol;Acc:MGI:108470]	0	9.88886	1.00214e-36	6	3	3031	2468	5857	7072	3915	5340
ENSMUSG00000048142	Nat8l	N-acetyltransferase 8-like [Source:MGI Symbol;Acc:MGI:2447776]	0	9.86019	0.000568684	0	0	80	424	122	66	3	1
ENSMUSG00000020902	Ntn1	netrin 1 [Source:MGI Symbol;Acc:MGI:105088]	0	9.85738	3.56829e-06	2	1	1	646	979	1506	2603	3891
ENSMUSG00000047414	Flrt2	fibronectin leucine rich transmembrane protein 2 [Source:MGI Symbol;Acc:MGI:3603594]	0	9.8324	3.01119e-32	2	2	1408	1375	1503	1516	3385	3162
ENSMUSG00000025475	Adgra1	adhesion G protein-coupled receptor A1 [Source:MGI Symbol;Acc:MGI:1277167]	0	9.8257	0.00570462	0	0	0	0	178	485	9	28
ENSMUSG00000014329	Bicc1	bicaudal C homolog 1 (Drosophila) [Source:MGI Symbol;Acc:MGI:1933388]	0	9.75044	2.55327e-23	30	1	7014	8557	17285	16702	16175	15849
ENSMUSG00000074813	Gm14005	predicted gene 14005 [Source:MGI Symbol;Acc:MGI:3652191]	0	9.72928	5.39695e-08	0	0	177	113	128	106	64	47
ENSMUSG00000042453	Reln	reelin [Source:MGI Symbol;Acc:MGI:103022]	0	9.72409	2.91344e-06	1	0	3	327	1597	682	468	208
ENSMUSG00000029379	Cxcl3	chemokine (C-X-C motif) ligand 3 [Source:MGI Symbol;Acc:MGI:3037818]	0	9.70992	1.02197e-06	0	0	51	93	49	32	260	159
ENSMUSG00000085936	2610307P16Rik	RIKEN cDNA 2610307P16 gene [Source:MGI Symbol;Acc:MGI:1919768]	0	9.70883	1.85434e-06	0	0	13	37	152	164	122	157
ENSMUSG00000034227	Foxj1	forkhead box J1 [Source:MGI Symbol;Acc:MGI:1347474]	0	9.7082	8.38739e-09	5	1	36	797	3693	4351	3994	3492
ENSMUSG00000049128	Ivl	involucrin [Source:MGI Symbol;Acc:MGI:96626]	0	9.69155	4.64268e-13	1	6	705	2110	9519	4181	1269	1870
ENSMUSG00000037411	Serpine1	serine (or cysteine) peptidase inhibitor, clade E, member 1 [Source:MGI Symbol;Acc:MGI:97608]	0	9.66733	1.91848e-11	5	9	2852	3065	21337	6771	1765	1526
ENSMUSG00000042250	Pglyrp4	peptidoglycan recognition protein 4 [Source:MGI Symbol;Acc:MGI:2686324]	0	9.65919	0.00033967	0	0	0	22	128	209	32	234
ENSMUSG00000050345	4930486L24Rik	RIKEN cDNA 4930486L24 gene [Source:MGI Symbol;Acc:MGI:1922258]	0	9.65218	7.38375e-09	0	0	91	112	84	101	78	145
ENSMUSG00000038587	Akap12	A kinase (PRKA) anchor protein (gravin) 12 [Source:MGI Symbol;Acc:MGI:1932576]	0	9.62711	2.01365e-08	3	1	50	908	4487	3353	469	1260
ENSMUSG00000020014	Cfap54	cilia and flagella associated protein 54 [Source:MGI Symbol;Acc:MGI:1922208]	0	9.6194	1.7486e-06	0	0	16	36	159	186	106	102
ENSMUSG00000003617	Cp	ceruloplasmin [Source:MGI Symbol;Acc:MGI:88476]	0	9.6153	5.77062e-39	12	7	4838	11980	6830	7778	10305	5811
ENSMUSG00000031111	Igsf1	immunoglobulin superfamily, member 1 [Source:MGI Symbol;Acc:MGI:2147913]	0	9.60406	0.000337972	0	0	0	13	189	226	107	65
ENSMUSG00000046186	Cd109	CD109 antigen [Source:MGI Symbol;Acc:MGI:2445221]	0	9.56302	4.29203e-05	0	0	27	377	42	70	32	23
ENSMUSG00000060188	Cxcl17	chemokine (C-X-C motif) ligand 17 [Source:MGI Symbol;Acc:MGI:2387642]	0	9.56193	1.50694e-05	0	0	55	177	31	189	7	116
ENSMUSG00000022306	Zfpm2	zinc finger protein, multitype 2 [Source:MGI Symbol;Acc:MGI:1334444]	0	9.52568	6.53246e-05	0	0	3	59	29	53	158	270
ENSMUSG00000030256	Bhlhe41	basic helix-loop-helix family, member e41 [Source:MGI Symbol;Acc:MGI:1930704]	0	9.48246	1.50951e-05	0	0	10	47	244	136	78	32
ENSMUSG00000032735	Ablim3	actin binding LIM protein family, member 3 [Source:MGI Symbol;Acc:MGI:2442582]	0	9.48166	2.27967e-05	0	0	84	70	207	40	135	4
ENSMUSG00000020057	Dram1	DNA-damage regulated autophagy modulator 1 [Source:MGI Symbol;Acc:MGI:1918962]	0	9.41103	2.9778e-28	2	3	2481	1733	2141	2778	1348	780
ENSMUSG00000070546	Mrgprb3	MAS-related GPR, member B3 [Source:MGI Symbol;Acc:MGI:3033117]	0	9.40069	2.34268e-06	0	0	22	20	102	92	135	150
ENSMUSG00000063558	Aox1	aldehyde oxidase 1 [Source:MGI Symbol;Acc:MGI:88035]	0	9.3845	9.03889e-07	0	0	82	130	148	55	68	20
ENSMUSG00000059994	Fcrl1	Fc receptor-like 1 [Source:MGI Symbol;Acc:MGI:2442862]	0	9.37459	1.90069e-06	0	0	27	175	50	31	139	85
ENSMUSG00000035799	Twist1	twist basic helix-loop-helix transcription factor 1 [Source:MGI Symbol;Acc:MGI:98872]	0	9.37103	0.000739929	0	0	1	2	96	27	170	218
ENSMUSG00000022754	Tmem45a	transmembrane protein 45a [Source:MGI Symbol;Acc:MGI:1913122]	0	9.35097	2.62908e-06	3	1	18	1957	3162	2829	569	111
ENSMUSG00000020689	Itgb3	integrin beta 3 [Source:MGI Symbol;Acc:MGI:96612]	0	9.33556	0.000104081	0	0	5	72	215	160	27	14
ENSMUSG00000036273	Lrrk2	leucine-rich repeat kinase 2 [Source:MGI Symbol;Acc:MGI:1913975]	0	9.31862	1.37124e-05	0	0	82	12	200	33	123	33
ENSMUSG00000021822	Plau	plasminogen activator, urokinase [Source:MGI Symbol;Acc:MGI:97611]	0	9.30676	3.79616e-15	3	5	615	2854	2870	7168	905	2490
ENSMUSG00000035385	Ccl2	chemokine (C-C motif) ligand 2 [Source:MGI Symbol;Acc:MGI:98259]	0	9.30113	1.16792e-06	1	4	12	363	943	2460	3261	4027
ENSMUSG00000039239	Tgfb2	transforming growth factor, beta 2 [Source:MGI Symbol;Acc:MGI:98726]	0	9.28101	7.98083e-19	2	0	538	613	1162	1150	278	618
ENSMUSG00000042784	Muc1	mucin 1, transmembrane [Source:MGI Symbol;Acc:MGI:97231]	0	9.28014	8.07072e-33	24	4	4380	10351	8711	9036	11062	10646
ENSMUSG00000087461	C230014O12Rik	RIKEN cDNA C230014O12 gene [Source:MGI Symbol;Acc:MGI:3045377]	0	9.26449	8.29136e-07	0	0	13	80	100	74	98	107
ENSMUSG00000007908	Hmgcll1	3-hydroxymethyl-3-methylglutaryl-Coenzyme A lyase-like 1 [Source:MGI Symbol;Acc:MGI:2446108]	0	9.21192	3.10255e-17	1	0	466	322	412	455	228	418
ENSMUSG00000020467	Efemp1	epidermal growth factor-containing fibulin-like extracellular matrix protein 1 [Source:MGI Symbol;Acc:MGI:1339998]	0	9.16522	1.13538e-44	6	6	4022	2930	3776	2566	4153	4807
ENSMUSG00000050953	Gja1	gap junction protein, alpha 1 [Source:MGI Symbol;Acc:MGI:95713]	0	9.13303	1.01541e-24	7	1	3006	4611	1897	1822	1573	1278
ENSMUSG00000058571	Gpc6	glypican 6 [Source:MGI Symbol;Acc:MGI:1346322]	0	9.1245	3.29655e-09	0	1	25	457	657	341	423	338
ENSMUSG00000089942	Pira2	paired-Ig-like receptor A2 [Source:MGI Symbol;Acc:MGI:1195970]	0	9.11262	0.00107777	0	0	2	5	15	160	12	236
ENSMUSG00000030093	Wnt7a	wingless-type MMTV integration site family, member 7A [Source:MGI Symbol;Acc:MGI:98961]	0	9.10526	2.43372e-12	1	6	195	1603	4022	4082	1304	1972
ENSMUSG00000037855	Zfp365	zinc finger protein 365 [Source:MGI Symbol;Acc:MGI:2143676]	0	9.09016	3.27099e-10	0	1	542	820	271	190	177	127
ENSMUSG00000028469	Npr2	natriuretic peptide receptor 2 [Source:MGI Symbol;Acc:MGI:97372]	0	9.04282	0.00321338	0	0	1	3	150	240	8	3
ENSMUSG00000063060	Sox7	SRY (sex determining region Y)-box 7 [Source:MGI Symbol;Acc:MGI:98369]	0	9.03648	0.000239954	0	0	58	138	112	77	8	1
ENSMUSG00000033327	Tnxb	tenascin XB [Source:MGI Symbol;Acc:MGI:1932137]	0	9.03222	2.45384e-05	0	0	41	29	22	36	34	240
ENSMUSG00000029372	Ppbp	pro-platelet basic protein [Source:MGI Symbol;Acc:MGI:1888712]	0	9.02885	0.0022005	0	1	8	1979	44	27	28	10
ENSMUSG00000024064	Galnt14	UDP-N-acetyl-alpha-D-galactosamine:polypeptide N-acetylgalactosaminyltransferase 14 [Source:MGI Symbol;Acc:MGI:1918935]	0	8.98847	0.00347496	0	0	0	6	182	184	3	14
ENSMUSG00000097928	Gm26578	predicted gene, 26578 [Source:MGI Symbol;Acc:MGI:5477072]	0	8.95944	1.46995e-05	0	0	4	39	88	103	56	93
ENSMUSG00000108218	Olfr1372-ps1	olfactory receptor 1372, pseudogene 1 [Source:MGI Symbol;Acc:MGI:3031206]	0	8.93643	4.44394e-09	2	0	104	304	1035	1486	169	335
ENSMUSG00000017466	Timp2	tissue inhibitor of metalloproteinase 2 [Source:MGI Symbol;Acc:MGI:98753]	0	8.93533	9.31706e-30	34	8	5289	7621	12032	13420	11350	14225
ENSMUSG00000052516	Robo2	roundabout homolog 2 (Drosophila) [Source:MGI Symbol;Acc:MGI:1890110]	0	8.8954	0.00675716	0	0	0	0	13	18	50	290
ENSMUSG00000007655	Cav1	caveolin 1, caveolae protein [Source:MGI Symbol;Acc:MGI:102709]	0	8.88506	3.31609e-21	2	5	3200	2977	1516	948	1100	1059
ENSMUSG00000037784	Dzip1l	DAZ interacting protein 1-like [Source:MGI Symbol;Acc:MGI:1919757]	0	8.88118	1.29558e-33	3	1	627	1118	1104	1219	1061	1193
ENSMUSG00000027800	Tm4sf1	transmembrane 4 superfamily member 1 [Source:MGI Symbol;Acc:MGI:104678]	0	8.86929	2.17436e-19	0	7	2789	441	1798	1961	1835	2200
ENSMUSG00000062078	Qk	quaking [Source:MGI Symbol;Acc:MGI:97837]	0	8.86598	3.98104e-36	5	1	1605	2018	1683	1530	1191	1043
ENSMUSG00000097421	D630011A20Rik	RIKEN cDNA D630011A20 gene [Source:MGI Symbol;Acc:MGI:3642132]	0	8.86225	2.19992e-07	0	0	48	40	36	62	80	89
ENSMUSG00000057098	Ebf1	early B cell factor 1 [Source:MGI Symbol;Acc:MGI:95275]	0	8.8566	0.0164798	0	0	30	311	1	0	4	0
ENSMUSG00000048915	Efna5	ephrin A5 [Source:MGI Symbol;Acc:MGI:107444]	0	8.85629	2.58973e-23	1	1	452	559	559	682	414	624
ENSMUSG00000026984	Il1f6	interleukin 1 family, member 6 [Source:MGI Symbol;Acc:MGI:1859324]	0	8.84537	0.000118179	0	0	0	94	60	57	78	64
ENSMUSG00000023873	1700010I14Rik	RIKEN cDNA 1700010I14 gene [Source:MGI Symbol;Acc:MGI:1914181]	0	8.84327	0.00022465	0	0	19	0	90	82	66	96
ENSMUSG00000022667	Cd200r1	CD200 receptor 1 [Source:MGI Symbol;Acc:MGI:1889024]	0	8.82969	3.09004e-07	0	0	43	31	83	86	46	57
ENSMUSG00000081665	Gm15922	predicted gene 15922 [Source:MGI Symbol;Acc:MGI:3802148]	0	8.82015	0.00144282	0	0	1	3	15	127	16	189
ENSMUSG00000042842	Serpinb6b	serine (or cysteine) peptidase inhibitor, clade B, member 6b [Source:MGI Symbol;Acc:MGI:894688]	0	8.80369	2.02226e-34	2	13	2063	3024	3940	3886	4880	4545
ENSMUSG00000027831	Veph1	ventricular zone expressed PH domain-containing 1 [Source:MGI Symbol;Acc:MGI:1920039]	0	8.79336	3.22095e-05	0	0	16	17	162	83	36	24
ENSMUSG00000040852	Plekhh2	pleckstrin homology domain containing, family H (with MyTH4 domain) member 2 [Source:MGI Symbol;Acc:MGI:2146813]	0	8.78076	3.6196e-11	2	0	426	1074	608	526	326	82
ENSMUSG00000001435	Col18a1	collagen, type XVIII, alpha 1 [Source:MGI Symbol;Acc:MGI:88451]	0	8.76114	7.86244e-24	27	6	2380	5580	8969	10714	7857	9166
ENSMUSG00000097209	AU022754	expressed sequence AU022754 [Source:MGI Symbol;Acc:MGI:2146143]	0	8.73652	2.32753e-07	0	0	30	69	43	68	47	68
ENSMUSG00000062082	Cd200r4	CD200 receptor 4 [Source:MGI Symbol;Acc:MGI:3036289]	0	8.73596	2.55644e-07	0	0	72	45	58	69	34	43
ENSMUSG00000038679	Trps1	trichorhinophalangeal syndrome I (human) [Source:MGI Symbol;Acc:MGI:1927616]	0	8.71257	0.000473547	0	0	2	17	85	4	141	75
ENSMUSG00000015519	2310057J18Rik	RIKEN cDNA 2310057J18 gene [Source:MGI Symbol;Acc:MGI:1914969]	0	8.68048	4.86137e-07	0	0	24	79	62	53	38	56
ENSMUSG00000032050	Rdx	radixin [Source:MGI Symbol;Acc:MGI:97887]	0	8.67488	1.71987e-40	11	2	1642	3472	2899	2939	3058	2885
ENSMUSG00000024500	Ppp2r2b	protein phosphatase 2, regulatory subunit B, beta [Source:MGI Symbol;Acc:MGI:1920180]	0	8.65366	8.87282e-13	1	1	794	393	399	118	777	348
ENSMUSG00000023033	Scn8a	sodium channel, voltage-gated, type VIII, alpha [Source:MGI Symbol;Acc:MGI:103169]	0	8.65347	2.23849e-24	5	0	559	730	1228	1039	1190	1865
ENSMUSG00000029913	Prdm5	PR domain containing 5 [Source:MGI Symbol;Acc:MGI:1918029]	0	8.65345	0.000339237	0	0	120	95	43	31	3	4
ENSMUSG00000041449	Serpina3h	serine (or cysteine) peptidase inhibitor, clade A, member 3H [Source:MGI Symbol;Acc:MGI:2182839]	0	8.6348	0.0195706	0	0	0	5	0	109	0	195
ENSMUSG00000037347	Chst7	carbohydrate (N-acetylglucosamino) sulfotransferase 7 [Source:MGI Symbol;Acc:MGI:1891767]	0	8.62507	1.34439e-05	0	0	33	101	19	13	91	43
ENSMUSG00000040254	Sema3d	sema domain, immunoglobulin domain (Ig), short basic domain, secreted, (semaphorin) 3D [Source:MGI Symbol;Acc:MGI:1860118]	0	8.62178	0.000285583	0	0	5	5	98	94	90	11
ENSMUSG00000080356	Mir1247	microRNA 1247 [Source:MGI Symbol;Acc:MGI:4834215]	0	8.60602	0.000234131	0	0	3	4	38	56	91	110
ENSMUSG00000025324	Atp10a	ATPase, class V, type 10A [Source:MGI Symbol;Acc:MGI:1330809]	0	8.60079	3.04507e-19	0	2	489	569	329	389	602	400
ENSMUSG00000025938	Slco5a1	solute carrier organic anion transporter family, member 5A1 [Source:MGI Symbol;Acc:MGI:2443431]	0	8.58247	6.50581e-05	1	0	1	44	284	395	408	373
ENSMUSG00000017897	Eya2	eyes absent 2 homolog (Drosophila) [Source:MGI Symbol;Acc:MGI:109341]	0	8.57508	9.93307e-28	2	3	1110	1576	655	734	1166	1094
ENSMUSG00000044976	Wdr72	WD repeat domain 72 [Source:MGI Symbol;Acc:MGI:3583957]	0	8.56533	5.02885e-08	1	0	330	476	271	216	111	42
ENSMUSG00000047344	Lancl3	LanC lantibiotic synthetase component C-like 3 (bacterial) [Source:MGI Symbol;Acc:MGI:2443335]	0	8.54144	2.36699e-11	0	1	220	405	182	143	239	284
ENSMUSG00000047485	Klhl34	kelch-like 34 [Source:MGI Symbol;Acc:MGI:2685234]	0	8.52374	6.877e-05	0	0	1	37	60	74	43	68
ENSMUSG00000063531	Sema3e	sema domain, immunoglobulin domain (Ig), short basic domain, secreted, (semaphorin) 3E [Source:MGI Symbol;Acc:MGI:1340034]	0	8.51663	1.1938e-29	3	7	826	2369	2692	1836	2652	1733
ENSMUSG00000100798	Gm19589	predicted gene, 19589 [Source:MGI Symbol;Acc:MGI:5011774]	0	8.50061	1.49742e-06	0	0	21	37	72	70	48	28
ENSMUSG00000017723	Wfdc2	WAP four-disulfide core domain 2 [Source:MGI Symbol;Acc:MGI:1914951]	0	8.48981	1.07799e-10	22	11	10963	12358	3998	3998	409	4689
ENSMUSG00000071552	Tigit	T cell immunoreceptor with Ig and ITIM domains [Source:MGI Symbol;Acc:MGI:3642260]	0	8.48007	1.29904e-05	0	2	608	1586	79	58	142	88
ENSMUSG00000081723	Gm15931	predicted gene 15931 [Source:MGI Symbol;Acc:MGI:3805553]	0	8.45992	8.26282e-05	0	0	5	11	34	62	39	121
ENSMUSG00000038916	Soga3	SOGA family member 3 [Source:MGI Symbol;Acc:MGI:1914662]	0	8.43478	0.00448993	0	0	0	16	5	2	54	192
ENSMUSG00000026420	Il24	interleukin 24 [Source:MGI Symbol;Acc:MGI:2135548]	0	8.4311	0.0016004	0	0	5	192	21	35	4	3
ENSMUSG00000022893	Adamts1	a disintegrin-like and metallopeptidase (reprolysin type) with thrombospondin type 1 motif, 1 [Source:MGI Symbol;Acc:MGI:109249]	0	8.43109	4.46027e-09	2	2	48	354	1679	954	1263	404
ENSMUSG00000040710	St8sia4	ST8 alpha-N-acetyl-neuraminide alpha-2,8-sialyltransferase 4 [Source:MGI Symbol;Acc:MGI:106018]	0	8.42434	1.59018e-06	1	1	16	76	534	209	860	795
ENSMUSG00000030259	Rassf8	Ras association (RalGDS/AF-6) domain family (N-terminal) member 8 [Source:MGI Symbol;Acc:MGI:1918573]	0	8.40647	7.32033e-15	1	1	177	235	601	523	472	419
ENSMUSG00000045231	BC106179	cDNA sequence BC106179 [Source:MGI Symbol;Acc:MGI:3702726]	0	8.38506	6.15469e-06	0	0	19	13	48	80	40	56
ENSMUSG00000032496	Ltf	lactotransferrin [Source:MGI Symbol;Acc:MGI:96837]	0	8.37084	7.39466e-06	5	5	481	8090	1026	510	486	83
ENSMUSG00000055322	Tns1	tensin 1 [Source:MGI Symbol;Acc:MGI:104552]	0	8.36512	1.01132e-05	7	3	10	775	3993	4535	685	595
ENSMUSG00000022887	Masp1	mannan-binding lectin serine peptidase 1 [Source:MGI Symbol;Acc:MGI:88492]	0	8.36171	0.000182959	0	0	15	12	118	81	16	8
ENSMUSG00000031274	Col4a5	collagen, type IV, alpha 5 [Source:MGI Symbol;Acc:MGI:88456]	0	8.35067	7.17308e-22	3	2	484	669	1529	1273	876	590
ENSMUSG00000019846	Lama4	laminin, alpha 4 [Source:MGI Symbol;Acc:MGI:109321]	0	8.34836	1.10431e-07	0	2	36	193	877	796	239	254
ENSMUSG00000047250	Ptgs1	prostaglandin-endoperoxide synthase 1 [Source:MGI Symbol;Acc:MGI:97797]	0	8.34218	5.52368e-30	8	5	2021	2987	1634	1104	3184	2603
ENSMUSG00000027188	Pamr1	peptidase domain containing associated with muscle regeneration 1 [Source:MGI Symbol;Acc:MGI:2445082]	0	8.33214	3.4453e-12	20	1	1320	1322	5969	7900	2461	1805
ENSMUSG00000030167	Klrc1	killer cell lectin-like receptor subfamily C, member 1 [Source:MGI Symbol;Acc:MGI:1336161]	0	8.32255	0.000106662	0	0	1	22	68	62	50	43
ENSMUSG00000029120	Ppp2r2c	protein phosphatase 2, regulatory subunit B, gamma [Source:MGI Symbol;Acc:MGI:2442660]	0	8.32028	2.65076e-05	2	0	8	26	622	376	409	799
ENSMUSG00000045954	Sdpr	serum deprivation response [Source:MGI Symbol;Acc:MGI:99513]	0	8.31367	1.5173e-14	1	1	222	212	642	412	427	353
ENSMUSG00000046449	C77370	expressed sequence C77370 [Source:MGI Symbol;Acc:MGI:2148050]	0	8.31187	0.000124622	1	1	1031	954	73	40	52	22
ENSMUSG00000024940	Ltbp3	latent transforming growth factor beta binding protein 3 [Source:MGI Symbol;Acc:MGI:1101355]	0	8.30911	5.31707e-24	20	9	1349	4245	7087	6796	5012	4650
ENSMUSG00000031502	Col4a1	collagen, type IV, alpha 1 [Source:MGI Symbol;Acc:MGI:88454]	0	8.30627	2.70247e-17	5	75	10480	14442	11426	15030	17076	17652
ENSMUSG00000043903	Gm22	predicted gene 22 [Source:MGI Symbol;Acc:MGI:2684868]	0	8.30206	0.00554426	0	0	0	12	80	144	5	1
ENSMUSG00000105954	RP24-299A7.2		0	8.30182	1.1931e-05	0	0	37	96	36	29	25	14
ENSMUSG00000032487	Ptgs2	prostaglandin-endoperoxide synthase 2 [Source:MGI Symbol;Acc:MGI:97798]	0	8.28881	3.05909e-11	0	10	895	5169	1456	634	959	1512
ENSMUSG00000023945	Slc5a7	solute carrier family 5 (choline transporter), member 7 [Source:MGI Symbol;Acc:MGI:1927126]	0	8.28335	0.0109793	0	0	1	0	91	128	19	0
ENSMUSG00000022899	Slc15a2	solute carrier family 15 (H+/peptide transporter), member 2 [Source:MGI Symbol;Acc:MGI:1890457]	0	8.27971	0.00070945	1	0	2	2	292	204	464	252
ENSMUSG00000046623	Gjb4	gap junction protein, beta 4 [Source:MGI Symbol;Acc:MGI:95722]	0	8.26119	2.82709e-35	2	6	805	1423	1482	1681	1390	1352
ENSMUSG00000038793	Lefty1	left right determination factor 1 [Source:MGI Symbol;Acc:MGI:107405]	0	8.25949	0.00157786	0	0	1	1	87	29	101	17
ENSMUSG00000028402	Mpdz	multiple PDZ domain protein [Source:MGI Symbol;Acc:MGI:1343489]	0	8.25755	6.05227e-05	0	0	3	22	32	40	51	88
ENSMUSG00000028927	Padi2	peptidyl arginine deiminase, type II [Source:MGI Symbol;Acc:MGI:1338892]	0	8.25241	1.33064e-09	6	5	59	1410	3104	3296	2041	1065
ENSMUSG00000026109	Tmeff2	transmembrane protein with EGF-like and two follistatin-like domains 2 [Source:MGI Symbol;Acc:MGI:1861735]	0	8.23709	0.00516723	0	0	0	0	70	42	111	10
ENSMUSG00000019102	Aldh3a1	aldehyde dehydrogenase family 3, subfamily A1 [Source:MGI Symbol;Acc:MGI:1353451]	0	8.2353	1.85302e-07	2	6	2750	2616	121	145	578	1714
ENSMUSG00000044229	Nxpe4	neurexophilin and PC-esterase domain family, member 4 [Source:MGI Symbol;Acc:MGI:1924792]	0	8.20901	9.6261e-06	0	0	10	30	59	52	21	54
ENSMUSG00000097173	Gm26829	predicted gene, 26829 [Source:MGI Symbol;Acc:MGI:5477323]	0	8.20223	2.16175e-05	0	0	19	10	30	25	62	80
ENSMUSG00000022995	Enah	enabled homolog (Drosophila) [Source:MGI Symbol;Acc:MGI:108360]	0	8.1818	2.77737e-27	29	2	2670	4095	5368	5301	4919	5335
ENSMUSG00000031129	Slc9a9	solute carrier family 9 (sodium/hydrogen exchanger), member 9 [Source:MGI Symbol;Acc:MGI:2679732]	0	8.17495	1.16546e-13	2	0	320	222	286	210	487	503
ENSMUSG00000086831	Gm14280	predicted gene 14280 [Source:MGI Symbol;Acc:MGI:3650415]	0	8.1702	9.82735e-07	0	0	38	33	34	23	48	42
ENSMUSG00000026822	Lcn2	lipocalin 2 [Source:MGI Symbol;Acc:MGI:96757]	0	8.16893	1.37155e-10	11	9	184	3093	5395	5162	3671	1098
ENSMUSG00000019874	Fabp7	fatty acid binding protein 7, brain [Source:MGI Symbol;Acc:MGI:101916]	0	8.15788	0.00999143	0	0	0	0	161	42	8	6
ENSMUSG00000040594	Ranbp17	RAN binding protein 17 [Source:MGI Symbol;Acc:MGI:1929706]	0	8.1334	3.36627e-10	1	0	159	146	209	196	216	167
ENSMUSG00000051998	Lax1	lymphocyte transmembrane adaptor 1 [Source:MGI Symbol;Acc:MGI:2443362]	0	8.10073	5.37094e-05	0	0	5	11	46	54	36	59
ENSMUSG00000064310	Zpld1	zona pellucida like domain containing 1 [Source:MGI Symbol;Acc:MGI:2443415]	0	8.10018	0.000226146	0	0	1	16	84	47	30	32
ENSMUSG00000063193	Cd300lb	CD300 antigen like family member B [Source:MGI Symbol;Acc:MGI:2685099]	0	8.09665	1.75761e-05	0	0	6	40	21	54	47	42
ENSMUSG00000091618	H60c	histocompatibility 60c [Source:MGI Symbol;Acc:MGI:3774845]	0	8.09211	0.0195176	0	0	4	1	0	0	15	192
ENSMUSG00000000627	Sema4f	sema domain, immunoglobulin domain (Ig), TM domain, and short cytoplasmic domain [Source:MGI Symbol;Acc:MGI:1340055]	0	8.08645	0.000173515	0	0	5	100	30	36	8	27
ENSMUSG00000032334	Loxl1	lysyl oxidase-like 1 [Source:MGI Symbol;Acc:MGI:106096]	0	8.07608	0.0155981	0	0	2	2	100	102	0	0
ENSMUSG00000079363	Gbp4	guanylate binding protein 4 [Source:MGI Symbol;Acc:MGI:97072]	0	8.06362	5.03384e-05	0	0	20	10	20	25	31	99
ENSMUSG00000032224	Fam81a	family with sequence similarity 81, member A [Source:MGI Symbol;Acc:MGI:1924136]	0	8.04729	6.75998e-09	2	0	52	127	422	375	398	493
ENSMUSG00000032128	Robo3	roundabout homolog 3 (Drosophila) [Source:MGI Symbol;Acc:MGI:1343102]	0	8.04308	1.69721e-05	0	0	41	68	15	13	32	29
ENSMUSG00000026535	Ifi202b	interferon activated gene 202B [Source:MGI Symbol;Acc:MGI:1347083]	0	8.04001	2.36539e-05	2	1	1635	219	84	414	17	190
ENSMUSG00000022146	Osmr	oncostatin M receptor [Source:MGI Symbol;Acc:MGI:1330819]	0	8.0342	2.93691e-08	0	1	120	243	266	228	103	79
ENSMUSG00000022309	Angpt1	angiopoietin 1 [Source:MGI Symbol;Acc:MGI:108448]	0	8.0254	0.0002465	0	0	1	30	75	41	39	13
ENSMUSG00000031503	Col4a2	collagen, type IV, alpha 2 [Source:MGI Symbol;Acc:MGI:88455]	0	8.01812	1.97006e-17	5	66	7929	12410	7505	9697	12292	12560
ENSMUSG00000028464	Tpm2	tropomyosin 2, beta [Source:MGI Symbol;Acc:MGI:98810]	0	7.99055	1.48886e-08	3	4	55	1060	2033	1545	244	994
ENSMUSG00000049511	Htr1b	5-hydroxytryptamine (serotonin) receptor 1B [Source:MGI Symbol;Acc:MGI:96274]	0	7.97792	0.000310203	1	0	11	230	172	3	428	138
ENSMUSG00000004951	Hspb1	heat shock protein 1 [Source:MGI Symbol;Acc:MGI:96240]	0	7.97121	2.67523e-12	2	2	173	159	660	733	885	813
ENSMUSG00000033805	Ephx4	epoxide hydrolase 4 [Source:MGI Symbol;Acc:MGI:2686228]	0	7.95639	0.000236515	0	0	10	9	83	54	27	6
ENSMUSG00000021750	Fam107a	family with sequence similarity 107, member A [Source:MGI Symbol;Acc:MGI:3041256]	0	7.95464	5.68822e-06	0	0	15	40	21	42	24	47
ENSMUSG00000022206	Npr3	natriuretic peptide receptor 3 [Source:MGI Symbol;Acc:MGI:97373]	0	7.95118	0.00105143	0	0	0	20	85	14	13	57
ENSMUSG00000028364	Tnc	tenascin C [Source:MGI Symbol;Acc:MGI:101922]	0	7.94872	0.000362681	2	0	5	63	941	550	36	110
ENSMUSG00000039676	Capsl	calcyphosine-like [Source:MGI Symbol;Acc:MGI:1922818]	0	7.937	1.27013e-15	4	0	245	277	621	589	763	761
ENSMUSG00000013584	Aldh1a2	aldehyde dehydrogenase family 1, subfamily A2 [Source:MGI Symbol;Acc:MGI:107928]	0	7.92223	0.00213745	0	0	0	14	50	105	9	8
ENSMUSG00000068748	Ptprz1	protein tyrosine phosphatase, receptor type Z, polypeptide 1 [Source:MGI Symbol;Acc:MGI:97816]	0	7.92163	0.00851457	0	0	75	96	1	3	1	1
ENSMUSG00000090176	Cd200r2	Cd200 receptor 2 [Source:MGI Symbol;Acc:MGI:3042847]	0	7.92159	7.24036e-06	0	0	32	19	43	48	16	25
ENSMUSG00000041624	Gucy1a2	guanylate cyclase 1, soluble, alpha 2 [Source:MGI Symbol;Acc:MGI:2660877]	0	7.90608	0.000774287	0	0	6	57	3	7	91	20
ENSMUSG00000000794	Kcnn3	potassium intermediate/small conductance calcium-activated channel, subfamily N, member 3 [Source:MGI Symbol;Acc:MGI:2153183]	0	7.89682	0.00663161	0	0	2	11	32	135	3	0
ENSMUSG00000051343	Rab11fip5	RAB11 family interacting protein 5 (class I) [Source:MGI Symbol;Acc:MGI:1098586]	0	7.87479	3.55748e-30	18	2	1915	2187	2907	3508	1666	2431
ENSMUSG00000006356	Crip2	cysteine rich protein 2 [Source:MGI Symbol;Acc:MGI:1915587]	0	7.86079	1.24751e-35	13	23	2794	5119	3506	4619	4829	6411
ENSMUSG00000030074	Gxylt2	glucoside xylosyltransferase 2 [Source:MGI Symbol;Acc:MGI:2682940]	0	7.85995	0.000536322	3	1	2	6	374	869	445	1426
ENSMUSG00000084939	Gm830	predicted gene 830 [Source:MGI Symbol;Acc:MGI:2685676]	0	7.84765	0.00034747	0	0	7	11	52	75	27	4
ENSMUSG00000076433	BC100451	cDNA sequence BC100451 [Source:MGI Symbol;Acc:MGI:1929713]	0	7.82629	6.29419e-06	0	0	17	26	20	25	35	50
ENSMUSG00000099759	1700030C10Rik	RIKEN cDNA 1700030C10 gene [Source:MGI Symbol;Acc:MGI:1916763]	0	7.79701	0.0265698	0	0	2	0	97	0	71	0
ENSMUSG00000047033	Pcdhb15	protocadherin beta 15 [Source:MGI Symbol;Acc:MGI:2136750]	0	7.77978	0.00083038	0	0	0	12	35	52	13	57
ENSMUSG00000068699	Flnc	filamin C, gamma [Source:MGI Symbol;Acc:MGI:95557]	0	7.77319	6.4344e-06	1	8	618	1915	2247	1745	109	41
ENSMUSG00000021838	Samd4	sterile alpha motif domain containing 4 [Source:MGI Symbol;Acc:MGI:1921730]	0	7.7634	9.20852e-23	2	8	511	1168	1660	1756	935	1208
ENSMUSG00000026875	Traf1	TNF receptor-associated factor 1 [Source:MGI Symbol;Acc:MGI:101836]	0	7.75989	7.33782e-06	0	0	11	37	26	31	32	28
ENSMUSG00000046318	Ccbe1	collagen and calcium binding EGF domains 1 [Source:MGI Symbol;Acc:MGI:2445053]	0	7.757	0.000482193	1	0	2	56	260	413	28	82
ENSMUSG00000026748	Plxdc2	plexin domain containing 2 [Source:MGI Symbol;Acc:MGI:1914698]	0	7.75603	0.000783265	0	0	4	61	31	58	7	3
ENSMUSG00000035095	Fam167a	family with sequence similarity 167, member A [Source:MGI Symbol;Acc:MGI:3606565]	0	7.74789	8.06872e-12	6	5	191	382	1427	1515	1699	2561
ENSMUSG00000058070	Eml1	echinoderm microtubule associated protein like 1 [Source:MGI Symbol;Acc:MGI:1915769]	0	7.73053	3.66786e-16	3	1	255	469	685	670	299	456
ENSMUSG00000014725	Adam28	a disintegrin and metallopeptidase domain 28 [Source:MGI Symbol;Acc:MGI:105988]	0	7.71893	0.000305171	0	0	2	22	43	59	8	27
ENSMUSG00000051397	Tacstd2	tumor-associated calcium signal transducer 2 [Source:MGI Symbol;Acc:MGI:1861606]	0	7.71421	1.21823e-21	8	13	2377	3119	3337	1328	3214	883
ENSMUSG00000074419	Gm15448	predicted gene 15448 [Source:MGI Symbol;Acc:MGI:3705216]	0	7.71031	0.0028062	0	0	1	4	5	65	7	80
ENSMUSG00000014686	Ceacam16	carcinoembryonic antigen-related cell adhesion molecule 16 [Source:MGI Symbol;Acc:MGI:2685615]	0	7.70588	7.90193e-06	0	0	13	29	21	30	25	41
ENSMUSG00000062991	Nrg1	neuregulin 1 [Source:MGI Symbol;Acc:MGI:96083]	0	7.69754	1.36424e-06	2	0	16	150	366	385	181	359
ENSMUSG00000049593	Lce1h	late cornified envelope 1H [Source:MGI Symbol;Acc:MGI:1914968]	0	7.69412	0.00146316	0	0	2	22	86	37	7	3
ENSMUSG00000069670	Nkain2	Na+/K+ transporting ATPase interacting 2 [Source:MGI Symbol;Acc:MGI:1923447]	0	7.68865	0.000262123	0	0	2	9	51	34	19	43
ENSMUSG00000041324	Inhba	inhibin beta-A [Source:MGI Symbol;Acc:MGI:96570]	0	7.66146	3.06035e-08	2	0	39	223	365	306	279	210
ENSMUSG00000039252	Lgi2	leucine-rich repeat LGI family, member 2 [Source:MGI Symbol;Acc:MGI:2180196]	0	7.65144	0.000252	0	0	4	7	43	52	35	13
ENSMUSG00000090958	Lrrc32	leucine rich repeat containing 32 [Source:MGI Symbol;Acc:MGI:93882]	0	7.64224	0.000233554	0	0	2	42	16	15	54	24
ENSMUSG00000004552	Ctse	cathepsin E [Source:MGI Symbol;Acc:MGI:107361]	0	7.64145	1.04113e-08	34	32	889	4061	16858	15555	2802	2147
ENSMUSG00000061048	Cdh3	cadherin 3 [Source:MGI Symbol;Acc:MGI:88356]	0	7.63774	1.94145e-07	5	1	197	807	1593	849	335	50
ENSMUSG00000034401	Spata6	spermatogenesis associated 6 [Source:MGI Symbol;Acc:MGI:1915196]	0	7.62822	1.3307e-26	5	3	687	529	980	1100	888	971
ENSMUSG00000030359	Pzp	pregnancy zone protein [Source:MGI Symbol;Acc:MGI:87854]	0	7.62019	1.85218e-06	5	2	73	110	1612	1942	516	228
ENSMUSG00000037712	Fermt2	fermitin family homolog 2 (Drosophila) [Source:MGI Symbol;Acc:MGI:2385001]	0	7.61216	6.98948e-07	2	3	10	295	968	811	534	711
ENSMUSG00000028033	Kcnq5	potassium voltage-gated channel, subfamily Q, member 5 [Source:MGI Symbol;Acc:MGI:1924937]	0	7.60752	0.00254666	0	0	92	26	2	4	4	13
ENSMUSG00000028009	1700061I17Rik	RIKEN cDNA 1700061I17 gene [Source:MGI Symbol;Acc:MGI:1920612]	0	7.59956	7.31341e-06	0	0	22	19	18	33	24	31
ENSMUSG00000050370	Ch25h	cholesterol 25-hydroxylase [Source:MGI Symbol;Acc:MGI:1333869]	0	7.59431	0.00113085	0	0	1	16	23	6	85	18
ENSMUSG00000106073	RP24-370B22.3		0	7.5844	4.60192e-05	0	0	23	32	17	27	40	6
ENSMUSG00000063428	Ddo	D-aspartate oxidase [Source:MGI Symbol;Acc:MGI:1925528]	0	7.57622	0.000242679	1	0	6	27	263	295	36	116
ENSMUSG00000048960	Prex2	phosphatidylinositol-3,4,5-trisphosphate-dependent Rac exchange factor 2 [Source:MGI Symbol;Acc:MGI:1923385]	0	7.57058	5.2785e-06	2	1	13	122	711	676	235	197
ENSMUSG00000026315	Serpinb8	serine (or cysteine) peptidase inhibitor, clade B, member 8 [Source:MGI Symbol;Acc:MGI:894657]	0	7.5654	5.66309e-11	2	0	216	260	189	211	240	205
ENSMUSG00000046133	C130073F10Rik	RIKEN cDNA C130073F10 gene [Source:MGI Symbol;Acc:MGI:3045359]	0	7.55312	0.000142734	0	0	14	50	21	6	40	11
ENSMUSG00000001870	Ltbp1	latent transforming growth factor beta binding protein 1 [Source:MGI Symbol;Acc:MGI:109151]	0	7.5425	4.47316e-10	28	3	336	1227	4330	5747	3047	3133
ENSMUSG00000040690	Col16a1	collagen, type XVI, alpha 1 [Source:MGI Symbol;Acc:MGI:1095396]	0	7.54167	4.23738e-21	5	1	620	557	825	639	414	562
ENSMUSG00000046402	Rbp1	retinol binding protein 1, cellular [Source:MGI Symbol;Acc:MGI:97876]	0	7.53446	3.90615e-08	34	11	256	736	4911	4931	7027	8398
ENSMUSG00000091754	Gm3636	predicted gene 3636 [Source:MGI Symbol;Acc:MGI:3781812]	0	7.51756	0.0321954	0	0	0	0	1	57	0	84
ENSMUSG00000030427	Lilra6	leukocyte immunoglobulin-like receptor, subfamily A (with TM domain), member 6 [Source:MGI Symbol;Acc:MGI:1195969]	0	7.50719	0.00137536	1	0	2	8	40	112	119	434
ENSMUSG00000096054	Syne1	spectrin repeat containing, nuclear envelope 1 [Source:MGI Symbol;Acc:MGI:1927152]	0	7.49032	1.10329e-10	2	1	154	171	390	630	225	276
ENSMUSG00000071042	Rasgrp3	RAS, guanyl releasing protein 3 [Source:MGI Symbol;Acc:MGI:3028579]	0	7.48886	6.49192e-09	3	3	306	64	355	805	625	1455
ENSMUSG00000004360	9330159F19Rik	RIKEN cDNA 9330159F19 gene [Source:MGI Symbol;Acc:MGI:3036239]	0	7.48677	0.0111416	0	0	0	10	1	1	30	97
ENSMUSG00000032087	Dscaml1	Down syndrome cell adhesion molecule like 1 [Source:MGI Symbol;Acc:MGI:2150309]	0	7.4778	1.33421e-08	1	1	181	225	207	365	60	226
ENSMUSG00000022157	Mcpt8	mast cell protease 8 [Source:MGI Symbol;Acc:MGI:1261780]	0	7.47542	0.0330023	0	0	2	128	1	2	0	0
ENSMUSG00000002057	Foxn1	forkhead box N1 [Source:MGI Symbol;Acc:MGI:102949]	0	7.45911	0.000798289	0	0	0	16	24	45	13	37
ENSMUSG00000022371	Col14a1	collagen, type XIV, alpha 1 [Source:MGI Symbol;Acc:MGI:1341272]	0	7.45424	0.00840128	4	2	1855	1348	16	24	8	1
ENSMUSG00000045763	Basp1	brain abundant, membrane attached signal protein 1 [Source:MGI Symbol;Acc:MGI:1917600]	0	7.44539	4.76814e-15	4	59	3595	5303	8032	9161	5454	5772
ENSMUSG00000038541	Srd5a2	steroid 5 alpha-reductase 2 [Source:MGI Symbol;Acc:MGI:2150380]	0	7.43051	0.00333187	0	0	0	1	21	49	17	45
ENSMUSG00000026167	Wnt10a	wingless-type MMTV integration site family, member 10A [Source:MGI Symbol;Acc:MGI:108071]	0	7.42888	9.76033e-05	0	0	7	17	9	23	30	46
ENSMUSG00000020427	Igfbp3	insulin-like growth factor binding protein 3 [Source:MGI Symbol;Acc:MGI:96438]	0	7.42748	1.76249e-06	11	2	14	2318	1571	1445	589	1060
ENSMUSG00000021765	Fst	follistatin [Source:MGI Symbol;Acc:MGI:95586]	0	7.42148	0.000465319	3	3	597	2265	247	198	11	15
ENSMUSG00000048503	Tmem136	transmembrane protein 136 [Source:MGI Symbol;Acc:MGI:2685030]	0	7.41529	0.000673256	1	0	10	25	196	155	275	5
ENSMUSG00000041889	Shisa4	shisa family member 4 [Source:MGI Symbol;Acc:MGI:1924802]	0	7.41322	8.16085e-07	4	0	36	141	709	768	219	363
ENSMUSG00000076846	Trav13-2	T cell receptor alpha variable 13-2 [Source:MGI Symbol;Acc:MGI:3651611]	0	7.39053	0.00062323	0	0	0	23	40	26	20	19
ENSMUSG00000067860	Zic3	zinc finger protein of the cerebellum 3 [Source:MGI Symbol;Acc:MGI:106676]	0	7.3725	0.00169495	2	0	1	476	16	32	288	334
ENSMUSG00000027499	Pkia	protein kinase inhibitor, alpha [Source:MGI Symbol;Acc:MGI:104747]	0	7.37239	9.40804e-16	3	1	259	433	388	343	382	404
ENSMUSG00000052688	Rab7b	RAB7B, member RAS oncogene family [Source:MGI Symbol;Acc:MGI:2442295]	0	7.36909	3.56829e-06	0	2	60	36	254	255	148	468
ENSMUSG00000023064	Sncg	synuclein, gamma [Source:MGI Symbol;Acc:MGI:1298397]	0	7.369	5.4713e-06	0	1	188	183	28	55	74	121
ENSMUSG00000043013	Onecut1	one cut domain, family member 1 [Source:MGI Symbol;Acc:MGI:1196423]	0	7.35406	2.42702e-06	1	0	89	111	141	158	20	113
ENSMUSG00000041552	Ptchd1	patched domain containing 1 [Source:MGI Symbol;Acc:MGI:2685233]	0	7.34082	0.00330362	0	0	0	3	16	32	9	65
ENSMUSG00000039742	Fam71f1	family with sequence similarity 71, member F1 [Source:MGI Symbol;Acc:MGI:3032524]	0	7.33636	9.95812e-05	0	0	11	27	9	9	36	31
ENSMUSG00000092624	Gm3654	predicted gene 3654 [Source:MGI Symbol;Acc:MGI:3781830]	0	7.33289	0.0470881	0	0	0	0	75	0	48	0
ENSMUSG00000021306	Gpr137b	G protein-coupled receptor 137B [Source:MGI Symbol;Acc:MGI:1891463]	0	7.32621	5.32483e-12	15	7	333	758	1546	1858	2221	4591
ENSMUSG00000052726	Kcnt2	potassium channel, subfamily T, member 2 [Source:MGI Symbol;Acc:MGI:3036273]	0	7.32171	0.0166626	0	0	2	1	87	30	1	0
ENSMUSG00000031385	Plxnb3	plexin B3 [Source:MGI Symbol;Acc:MGI:2154240]	0	7.32155	0.000421098	0	0	2	6	19	24	34	38
ENSMUSG00000097027	Gm26559	predicted gene, 26559 [Source:MGI Symbol;Acc:MGI:5477053]	0	7.31406	0.000419327	0	0	1	10	27	25	21	38
ENSMUSG00000027861	Casq2	calsequestrin 2 [Source:MGI Symbol;Acc:MGI:1309469]	0	7.30536	9.23892e-05	0	0	16	41	14	24	7	17
ENSMUSG00000069892	9930111J21Rik2	RIKEN cDNA 9930111J21 gene 2 [Source:MGI Symbol;Acc:MGI:3711310]	0	7.30297	3.4022e-06	0	1	71	32	175	154	50	149
ENSMUSG00000031189	Aff2	AF4/FMR2 family, member 2 [Source:MGI Symbol;Acc:MGI:1202294]	0	7.29959	0.000426008	0	0	2	10	14	31	17	47
ENSMUSG00000066682	Pilrb2	paired immunoglobin-like type 2 receptor beta 2 [Source:MGI Symbol;Acc:MGI:2450535]	0	7.29884	9.94674e-07	0	1	42	100	74	72	186	159
ENSMUSG00000000983	Wfdc18	WAP four-disulfide core domain 18 [Source:MGI Symbol;Acc:MGI:107506]	0	7.28981	9.63653e-05	0	3	366	944	120	136	28	45
ENSMUSG00000019997	Ctgf	connective tissue growth factor [Source:MGI Symbol;Acc:MGI:95537]	0	7.28871	2.01264e-24	31	88	11195	10424	12651	11878	6383	8418
ENSMUSG00000075602	Ly6a	lymphocyte antigen 6 complex, locus A [Source:MGI Symbol;Acc:MGI:107527]	0	7.27151	7.47104e-25	50	104	15731	16219	7933	8843	15127	13488
ENSMUSG00000068099	1500009C09Rik	RIKEN cDNA 1500009C09 gene [Source:MGI Symbol;Acc:MGI:1923755]	0	7.26519	0.0258647	0	0	0	0	29	81	0	8
ENSMUSG00000052942	Glis3	GLIS family zinc finger 3 [Source:MGI Symbol;Acc:MGI:2444289]	0	7.26455	2.09458e-12	45	1	1365	1914	4237	4827	4023	5067
ENSMUSG00000085183	Gm12603	predicted gene 12603 [Source:MGI Symbol;Acc:MGI:3649757]	0	7.24529	2.13503e-17	0	6	405	637	526	392	594	526
ENSMUSG00000084954	Gm16351	predicted gene 16351 [Source:MGI Symbol;Acc:MGI:3840153]	0	7.24185	2.21892e-05	0	0	19	20	22	22	20	11
ENSMUSG00000069893	9930111J21Rik1	RIKEN cDNA 9930111J21 gene 1 [Source:MGI Symbol;Acc:MGI:3041173]	0	7.23987	7.18888e-05	0	0	21	12	15	40	12	14
ENSMUSG00000055980	Irs1	insulin receptor substrate 1 [Source:MGI Symbol;Acc:MGI:99454]	0	7.23054	2.50058e-06	2	0	43	373	99	79	263	191
ENSMUSG00000066684	Pilrb1	paired immunoglobin-like type 2 receptor beta 1 [Source:MGI Symbol;Acc:MGI:2450532]	0	7.22587	4.04147e-06	0	1	59	134	46	36	181	144
ENSMUSG00000027335	Adra1d	adrenergic receptor, alpha 1d [Source:MGI Symbol;Acc:MGI:106673]	0	7.20557	0.000401714	0	0	11	4	30	45	9	13
ENSMUSG00000022665	Ccdc80	coiled-coil domain containing 80 [Source:MGI Symbol;Acc:MGI:1915146]	0	7.19873	0.000511312	2	3	1277	444	467	163	15	5
ENSMUSG00000101304	Plet1os	placenta expressed transcript 1, opposite strand [Source:MGI Symbol;Acc:MGI:1916881]	0	7.19648	0.000312111	0	0	16	50	6	17	11	10
ENSMUSG00000100158	Gm28119	predicted gene 28119 [Source:MGI Symbol;Acc:MGI:5578825]	0	7.18538	7.71274e-05	0	0	9	35	19	15	21	11
ENSMUSG00000036172	Cd200r3	CD200 receptor 3 [Source:MGI Symbol;Acc:MGI:1921853]	0	7.18397	0.0176459	0	0	0	2	85	12	11	0
ENSMUSG00000071324	Armc2	armadillo repeat containing 2 [Source:MGI Symbol;Acc:MGI:1916449]	0	7.18219	0.0027553	0	0	0	3	12	27	20	50
ENSMUSG00000059921	Unc5c	unc-5 homolog C (C. elegans) [Source:MGI Symbol;Acc:MGI:1095412]	0	7.17627	0.000184261	0	0	16	9	37	9	9	29
ENSMUSG00000032281	Acsbg1	acyl-CoA synthetase bubblegum family member 1 [Source:MGI Symbol;Acc:MGI:2385656]	0	7.17544	1.36534e-08	2	1	134	325	281	481	97	157
ENSMUSG00000076757	Tcrg-C4	T cell receptor gamma, constant 4 [Source:MGI Symbol;Acc:MGI:98628]	0	7.17122	0.00885295	0	0	5	62	1	0	35	6
ENSMUSG00000045027	Prss22	protease, serine 22 [Source:MGI Symbol;Acc:MGI:1918085]	0	7.15318	6.76969e-15	11	1	325	1215	1390	1160	535	734
ENSMUSG00000074418	Gm15930	predicted gene 15930 [Source:MGI Symbol;Acc:MGI:3805554]	0	7.15302	0.036109	0	0	1	0	0	48	0	61
ENSMUSG00000043498	9330132A10Rik	RIKEN cDNA 9330132A10 gene [Source:MGI Symbol;Acc:MGI:2442380]	0	7.15291	0.0143473	0	0	0	0	71	26	7	4
ENSMUSG00000052105	Mtcl1	microtubule crosslinking factor 1 [Source:MGI Symbol;Acc:MGI:1915867]	0	7.14168	1.89892e-34	18	21	1510	3286	2908	3302	3157	3616
ENSMUSG00000024421	Lama3	laminin, alpha 3 [Source:MGI Symbol;Acc:MGI:99909]	0	7.13501	2.98049e-15	6	40	1184	3139	5786	5013	3269	3422
ENSMUSG00000034634	Ly6d	lymphocyte antigen 6 complex, locus D [Source:MGI Symbol;Acc:MGI:96881]	0	7.10379	2.33707e-17	24	12	2244	1821	3880	4854	877	1841
ENSMUSG00000024485	Slc4a9	solute carrier family 4, sodium bicarbonate cotransporter, member 9 [Source:MGI Symbol;Acc:MGI:2443384]	0	7.10372	0.000140688	0	0	7	25	26	22	7	17
ENSMUSG00000052736	Klrc2	killer cell lectin-like receptor subfamily C, member 2 [Source:MGI Symbol;Acc:MGI:1336162]	0	7.09097	0.00163268	0	0	0	10	41	13	27	13
ENSMUSG00000021725	Parp8	poly (ADP-ribose) polymerase family, member 8 [Source:MGI Symbol;Acc:MGI:1098713]	0	7.07757	1.58571e-18	14	5	479	738	1942	1886	1420	1689
ENSMUSG00000042759	Apobr	apolipoprotein B receptor [Source:MGI Symbol;Acc:MGI:2176230]	0	7.06924	0.00247699	11	2	292	13	2040	90	3021	8
ENSMUSG00000074796	Slc4a11	solute carrier family 4, sodium bicarbonate transporter-like, member 11 [Source:MGI Symbol;Acc:MGI:2138987]	0	7.06889	7.88854e-15	8	56	1624	6954	5573	6326	3768	4752
ENSMUSG00000028172	Tacr3	tachykinin receptor 3 [Source:MGI Symbol;Acc:MGI:892968]	0	7.06844	0.00442486	0	0	0	23	3	8	12	57
ENSMUSG00000000058	Cav2	caveolin 2 [Source:MGI Symbol;Acc:MGI:107571]	0	7.05207	7.03506e-17	27	30	7751	6265	2775	1879	2758	2337
ENSMUSG00000026068	Il18rap	interleukin 18 receptor accessory protein [Source:MGI Symbol;Acc:MGI:1338888]	0	7.04318	1.07188e-09	0	14	178	1054	1188	2018	854	1069
ENSMUSG00000079563	Pglyrp2	peptidoglycan recognition protein 2 [Source:MGI Symbol;Acc:MGI:1928099]	0	7.03717	0.00670539	0	0	0	1	13	59	8	20
ENSMUSG00000032060	Cryab	crystallin, alpha B [Source:MGI Symbol;Acc:MGI:88516]	0	7.03691	2.78361e-21	8	5	1149	1243	981	925	636	487
ENSMUSG00000042244	Pglyrp3	peptidoglycan recognition protein 3 [Source:MGI Symbol;Acc:MGI:2685266]	0	7.01414	0.000625658	0	0	4	15	3	18	32	27
ENSMUSG00000029108	Pcdh7	protocadherin 7 [Source:MGI Symbol;Acc:MGI:1860487]	0	6.99702	0.00175111	0	0	4	51	20	6	12	3
ENSMUSG00000079014	Serpina3i	serine (or cysteine) peptidase inhibitor, clade A, member 3I [Source:MGI Symbol;Acc:MGI:2182841]	0	6.98742	0.0329952	0	0	0	3	0	33	0	62
ENSMUSG00000031647	Mfap3l	microfibrillar-associated protein 3-like [Source:MGI Symbol;Acc:MGI:1918556]	0	6.98438	1.17456e-13	8	2	229	342	995	776	688	1031
ENSMUSG00000035818	Plekhs1	pleckstrin homology domain containing, family S member 1 [Source:MGI Symbol;Acc:MGI:2443041]	0	6.98043	9.17078e-39	20	19	1959	3174	2686	2949	2724	2246
ENSMUSG00000022037	Clu	clusterin [Source:MGI Symbol;Acc:MGI:88423]	0	6.97939	1.46806e-11	642	2609	87154	147672	427443	379002	161442	172449
ENSMUSG00000041481	Serpina3g	serine (or cysteine) peptidase inhibitor, clade A, member 3G [Source:MGI Symbol;Acc:MGI:105046]	0	6.97634	0.0190985	0	0	0	8	0	40	1	48
ENSMUSG00000044646	Zbtb7c	zinc finger and BTB domain containing 7C [Source:MGI Symbol;Acc:MGI:2443302]	0	6.97389	6.58246e-13	5	1	184	312	305	460	503	701
ENSMUSG00000062310	Glrp1	glutamine repeat protein 1 [Source:MGI Symbol;Acc:MGI:108038]	0	6.96839	0.0016657	0	0	1	2	24	19	28	22
ENSMUSG00000022218	Tgm1	transglutaminase 1, K polypeptide [Source:MGI Symbol;Acc:MGI:98730]	0	6.96288	0.00168337	2	1	263	841	19	12	90	13
ENSMUSG00000024304	Cdh2	cadherin 2 [Source:MGI Symbol;Acc:MGI:88355]	0	6.9519	0.002752	1	0	1	6	72	172	21	212
ENSMUSG00000031749	St3gal2	ST3 beta-galactoside alpha-2,3-sialyltransferase 2 [Source:MGI Symbol;Acc:MGI:99427]	0	6.94896	2.51612e-21	13	11	598	1221	2213	2499	1297	1723
ENSMUSG00000035557	Krt17	keratin 17 [Source:MGI Symbol;Acc:MGI:96691]	0	6.94872	0.0110831	0	0	1	4	36	51	1	1
ENSMUSG00000104554	RP23-71G16.6		0	6.94537	0.00536589	0	0	22	49	11	4	0	5
ENSMUSG00000107768	RP23-200M5.7		0	6.94158	0.000305623	0	0	9	27	4	22	11	20
ENSMUSG00000021747	4930452B06Rik	RIKEN cDNA 4930452B06 gene [Source:MGI Symbol;Acc:MGI:1926154]	0	6.94064	2.92834e-06	1	0	49	61	165	79	43	79
ENSMUSG00000040663	Clcf1	cardiotrophin-like cytokine factor 1 [Source:MGI Symbol;Acc:MGI:1930088]	0	6.9367	5.2406e-08	1	1	68	180	182	167	142	134
ENSMUSG00000037035	Inhbb	inhibin beta-B [Source:MGI Symbol;Acc:MGI:96571]	0	6.93117	0.000453099	0	1	3	88	146	184	20	52
ENSMUSG00000070687	Htr1d	5-hydroxytryptamine (serotonin) receptor 1D [Source:MGI Symbol;Acc:MGI:96276]	0	6.9278	7.44525e-05	2	0	15	23	263	202	153	196
ENSMUSG00000062563	Cys1	cystin 1 [Source:MGI Symbol;Acc:MGI:2177632]	0	6.8933	1.98007e-05	3	0	47	20	275	232	327	298
ENSMUSG00000102418	Sh2d1b1	SH2 domain containing 1B1 [Source:MGI Symbol;Acc:MGI:1349420]	0	6.89097	0.013262	0	0	0	67	9	9	1	3
ENSMUSG00000016024	Lbp	lipopolysaccharide binding protein [Source:MGI Symbol;Acc:MGI:1098776]	0	6.88704	1.70361e-09	42	4	1059	1008	7217	3369	2522	1338
ENSMUSG00000074771	Ankef1	ankyrin repeat and EF-hand domain containing 1 [Source:MGI Symbol;Acc:MGI:2441685]	0	6.88456	0.00056352	0	0	2	7	28	18	16	19
ENSMUSG00000047986	Palm3	paralemmin 3 [Source:MGI Symbol;Acc:MGI:1921587]	0	6.88326	0.0041362	0	2	409	371	20	17	7	14
ENSMUSG00000072812	Ahnak2	AHNAK nucleoprotein 2 [Source:MGI Symbol;Acc:MGI:2144831]	0	6.87625	1.26519e-17	10	2	513	339	990	908	778	947
ENSMUSG00000038775	Vill	villin-like [Source:MGI Symbol;Acc:MGI:1201781]	0	6.85969	7.83988e-14	56	3	2036	1671	3473	4903	3710	4969
ENSMUSG00000041482	Piezo2	piezo-type mechanosensitive ion channel component 2 [Source:MGI Symbol;Acc:MGI:1918781]	0	6.85101	0.00989256	1	0	2	0	253	36	139	15
ENSMUSG00000026737	Pip4k2a	phosphatidylinositol-5-phosphate 4-kinase, type II, alpha [Source:MGI Symbol;Acc:MGI:1298206]	0	6.84663	9.68335e-16	5	3	231	712	509	441	614	493
ENSMUSG00000104607	RP23-93F11.4		0	6.84503	0.000753246	0	0	1	9	13	18	23	24
ENSMUSG00000100005	B130024G19Rik	RIKEN cDNA B130024G19 gene [Source:MGI Symbol;Acc:MGI:3604353]	0	6.83542	0.000739929	0	0	21	15	22	12	1	14
ENSMUSG00000013076	Amotl1	angiomotin-like 1 [Source:MGI Symbol;Acc:MGI:1922973]	0	6.82692	1.17244e-21	19	17	1265	1223	3279	3705	1636	1994
ENSMUSG00000105651	RP23-477L20.1		0	6.82671	0.000369095	0	0	14	33	7	7	11	13
ENSMUSG00000044921	Rassf9	Ras association (RalGDS/AF-6) domain family (N-terminal) member 9 [Source:MGI Symbol;Acc:MGI:2384307]	0	6.81877	9.0855e-25	16	1	942	1060	881	858	1072	1162
ENSMUSG00000020044	Timp3	tissue inhibitor of metalloproteinase 3 [Source:MGI Symbol;Acc:MGI:98754]	0	6.8181	1.3915e-17	115	79	20156	11959	6149	4654	11125	13921
ENSMUSG00000024399	Ltb	lymphotoxin B [Source:MGI Symbol;Acc:MGI:104796]	0	6.81108	6.28791e-05	2	1	16	32	142	463	203	307
ENSMUSG00000039959	Hip1	huntingtin interacting protein 1 [Source:MGI Symbol;Acc:MGI:1099804]	0	6.80618	5.09279e-06	2	2	34	44	462	331	284	372
ENSMUSG00000061928	Dsg1b	desmoglein 1 beta [Source:MGI Symbol;Acc:MGI:2664357]	0	6.7981	0.00165753	0	0	1	3	24	19	13	25
ENSMUSG00000034755	Pcdh11x	protocadherin 11 X-linked [Source:MGI Symbol;Acc:MGI:2442849]	0	6.79179	0.0112315	0	0	0	0	24	20	36	5
ENSMUSG00000085743	8430419K02Rik	RIKEN cDNA 8430419K02 gene [Source:MGI Symbol;Acc:MGI:1921768]	0	6.78796	0.0176113	0	0	45	0	29	4	1	1
ENSMUSG00000105331	RP23-292C19.1		0	6.78744	0.000873615	0	0	9	25	17	13	1	18
ENSMUSG00000029869	Ephb6	Eph receptor B6 [Source:MGI Symbol;Acc:MGI:1096338]	0	6.77963	3.32796e-11	4	1	128	252	333	404	345	348
ENSMUSG00000051236	Msrb3	methionine sulfoxide reductase B3 [Source:MGI Symbol;Acc:MGI:2443538]	0	6.7715	1.16776e-07	5	1	83	124	374	584	211	761
ENSMUSG00000049866	Arl4c	ADP-ribosylation factor-like 4C [Source:MGI Symbol;Acc:MGI:2445172]	0	6.77145	5.1722e-23	69	40	4421	4134	10039	9384	4735	4638
ENSMUSG00000019699	Akt3	thymoma viral proto-oncogene 3 [Source:MGI Symbol;Acc:MGI:1345147]	0	6.77081	3.38683e-07	3	5	201	82	188	363	728	1382
ENSMUSG00000026070	Il18r1	interleukin 18 receptor 1 [Source:MGI Symbol;Acc:MGI:105383]	0	6.76977	2.22039e-12	5	7	305	867	955	1400	494	269
ENSMUSG00000004698	Hdac9	histone deacetylase 9 [Source:MGI Symbol;Acc:MGI:1931221]	0	6.75769	0.0169741	0	0	0	5	4	68	1	5
ENSMUSG00000030607	Acan	aggrecan [Source:MGI Symbol;Acc:MGI:99602]	0	6.74797	0.0175365	1	0	2	361	8	29	5	1
ENSMUSG00000040372	Gpr63	G protein-coupled receptor 63 [Source:MGI Symbol;Acc:MGI:2135884]	0	6.74165	0.0030216	0	0	0	6	16	7	20	33
ENSMUSG00000021256	Vash1	vasohibin 1 [Source:MGI Symbol;Acc:MGI:2442543]	0	6.74105	0.000608116	0	1	4	19	129	190	30	62
ENSMUSG00000001986	Gria3	glutamate receptor, ionotropic, AMPA3 (alpha 3) [Source:MGI Symbol;Acc:MGI:95810]	0	6.73853	0.00187056	0	0	23	19	17	16	1	3
ENSMUSG00000032318	Isl2	insulin related protein 2 (islet 2) [Source:MGI Symbol;Acc:MGI:109156]	0	6.72806	0.0213651	0	0	0	0	2	4	28	48
ENSMUSG00000085569	Gm12602	predicted gene 12602 [Source:MGI Symbol;Acc:MGI:3651757]	0	6.72622	0.000609364	0	1	13	2	107	79	134	96
ENSMUSG00000032013	Trim29	tripartite motif-containing 29 [Source:MGI Symbol;Acc:MGI:1919419]	0	6.71853	4.11064e-07	1	4	98	60	473	525	219	437
ENSMUSG00000021013	Ttc8	tetratricopeptide repeat domain 8 [Source:MGI Symbol;Acc:MGI:1923510]	0	6.71021	7.83418e-14	6	1	222	327	529	478	368	440
ENSMUSG00000103292	Gm35048	predicted gene, 35048 [Source:MGI Symbol;Acc:MGI:5594207]	0	6.70639	0.000635449	0	0	11	14	2	10	17	25
ENSMUSG00000020312	Shc2	SHC (Src homology 2 domain containing) transforming protein 2 [Source:MGI Symbol;Acc:MGI:106180]	0	6.70305	6.34023e-07	19	3	77	239	1814	2044	1352	1622
ENSMUSG00000042439	Zfp532	zinc finger protein 532 [Source:MGI Symbol;Acc:MGI:3036282]	0	6.70112	1.2203e-10	8	0	454	279	856	497	278	238
ENSMUSG00000053007	Creb5	cAMP responsive element binding protein 5 [Source:MGI Symbol;Acc:MGI:2443973]	0	6.69387	3.40865e-08	3	1	89	146	311	326	144	367
ENSMUSG00000024065	Ehd3	EH-domain containing 3 [Source:MGI Symbol;Acc:MGI:1928900]	0	6.67386	0.000497785	1	0	1	28	114	92	105	59
ENSMUSG00000019467	Arhgef25	Rho guanine nucleotide exchange factor (GEF) 25 [Source:MGI Symbol;Acc:MGI:1277173]	0	6.66696	2.93424e-07	3	1	59	93	272	248	268	423
ENSMUSG00000035864	Syt1	synaptotagmin I [Source:MGI Symbol;Acc:MGI:99667]	0	6.65329	0.000237006	0	1	13	13	149	113	28	90
ENSMUSG00000052727	Map1b	microtubule-associated protein 1B [Source:MGI Symbol;Acc:MGI:1306778]	0	6.65263	1.73853e-06	27	10	34	705	2918	2961	2451	2671
ENSMUSG00000103523	2210017I01Rik	RIKEN cDNA 2210017I01 gene [Source:MGI Symbol;Acc:MGI:3588251]	0	6.64996	0.000548088	0	0	4	12	20	15	5	20
ENSMUSG00000056656	Apol8	apolipoprotein L 8 [Source:MGI Symbol;Acc:MGI:2444921]	0	6.64759	0.00167125	0	0	8	12	4	9	4	39
ENSMUSG00000028637	Ccdc30	coiled-coil domain containing 30 [Source:MGI Symbol;Acc:MGI:1920582]	0	6.64633	0.000216973	2	0	6	44	221	227	72	129
ENSMUSG00000078234	Klhdc7a	kelch domain containing 7A [Source:MGI Symbol;Acc:MGI:2444612]	0	6.64574	1.81182e-20	43	5	1356	2129	2632	3276	2468	2876
ENSMUSG00000079451	Tmprss11g	transmembrane protease, serine 11g [Source:MGI Symbol;Acc:MGI:2444058]	0	6.64515	0.00300684	0	0	0	9	28	22	7	10
ENSMUSG00000073207	Ccdc160	coiled-coil domain containing 160 [Source:MGI Symbol;Acc:MGI:3588225]	0	6.63341	0.00199116	0	0	16	3	31	15	3	6
ENSMUSG00000026072	Il1r1	interleukin 1 receptor, type I [Source:MGI Symbol;Acc:MGI:96545]	0	6.63281	2.0678e-09	35	4	216	1142	2228	2877	2464	3001
ENSMUSG00000038067	Csf3	colony stimulating factor 3 (granulocyte) [Source:MGI Symbol;Acc:MGI:1339751]	0	6.6253	0.00424091	0	1	3	300	35	35	11	11
ENSMUSG00000033585	Ndn	necdin [Source:MGI Symbol;Acc:MGI:97290]	0	6.62394	0.00578232	0	0	4	3	22	18	28	0
ENSMUSG00000026069	Il1rl1	interleukin 1 receptor-like 1 [Source:MGI Symbol;Acc:MGI:98427]	0	6.62167	0.000844244	0	0	2	16	6	15	23	13
ENSMUSG00000025997	Ikzf2	IKAROS family zinc finger 2 [Source:MGI Symbol;Acc:MGI:1342541]	0	6.61747	1.18457e-12	7	1	166	329	533	466	541	488
ENSMUSG00000045629	Sh3tc2	SH3 domain and tetratricopeptide repeats 2 [Source:MGI Symbol;Acc:MGI:2444417]	0	6.6092	0.000851658	4	0	414	237	53	73	455	3
ENSMUSG00000097289	2010300F17Rik	RIKEN cDNA 2010300F17 gene [Source:MGI Symbol;Acc:MGI:1917134]	0	6.60838	0.0108692	0	0	2	1	30	36	1	4
ENSMUSG00000024087	Cyp1b1	cytochrome P450, family 1, subfamily b, polypeptide 1 [Source:MGI Symbol;Acc:MGI:88590]	0	6.59888	0.000130797	2	12	1072	2788	73	194	142	222
ENSMUSG00000066258	Trim12a	tripartite motif-containing 12A [Source:MGI Symbol;Acc:MGI:1923931]	0	6.59885	0.000465223	1	0	71	1	82	98	32	89
ENSMUSG00000072663	Spef2	sperm flagellar 2 [Source:MGI Symbol;Acc:MGI:2443727]	0	6.59294	0.00647991	0	0	0	1	16	10	19	28
ENSMUSG00000106933	RP23-454A14.10		0	6.59136	0.00140314	0	0	4	25	5	4	21	14
ENSMUSG00000015850	Adamtsl4	ADAMTS-like 4 [Source:MGI Symbol;Acc:MGI:2389008]	0	6.58777	2.73739e-17	21	15	728	1067	1556	1633	2229	3903
ENSMUSG00000008398	Elk3	ELK3, member of ETS oncogene family [Source:MGI Symbol;Acc:MGI:101762]	0	6.58672	4.89169e-29	19	16	1050	1890	2372	2280	1804	1354
ENSMUSG00000048482	Bdnf	brain derived neurotrophic factor [Source:MGI Symbol;Acc:MGI:88145]	0	6.57538	0.000324751	1	2	5	25	295	286	156	242
ENSMUSG00000031875	Cmtm3	CKLF-like MARVEL transmembrane domain containing 3 [Source:MGI Symbol;Acc:MGI:2447162]	0	6.57535	6.99873e-12	14	8	293	383	1729	2026	1349	939
ENSMUSG00000036856	Wnt4	wingless-type MMTV integration site family, member 4 [Source:MGI Symbol;Acc:MGI:98957]	0	6.57224	1.09406e-11	19	2	327	432	1092	1043	1595	1739
ENSMUSG00000051076	Vtcn1	V-set domain containing T cell activation inhibitor 1 [Source:MGI Symbol;Acc:MGI:3039619]	0	6.56358	1.10817e-13	21	3	488	943	2196	1674	1052	671
ENSMUSG00000022454	Nell2	NEL-like 2 [Source:MGI Symbol;Acc:MGI:1858510]	0	6.56095	0.0047556	0	0	0	2	24	16	12	18
ENSMUSG00000032068	Plet1	placenta expressed transcript 1 [Source:MGI Symbol;Acc:MGI:1923759]	0	6.55192	2.69488e-06	8	3	673	1768	237	260	139	133
ENSMUSG00000031737	Irx5	Iroquois related homeobox 5 (Drosophila) [Source:MGI Symbol;Acc:MGI:1859086]	0	6.53877	0.0474893	0	0	0	0	0	1	44	27
ENSMUSG00000039954	Stk32a	serine/threonine kinase 32A [Source:MGI Symbol;Acc:MGI:2442403]	0	6.53804	0.0108376	1	0	0	0	79	83	74	126
ENSMUSG00000078597	Cyp4a12b	cytochrome P450, family 4, subfamily a, polypeptide 12B [Source:MGI Symbol;Acc:MGI:3611747]	0	6.53134	0.0178351	0	0	0	15	1	1	46	8
ENSMUSG00000079890	Gm12106	predicted gene 12106 [Source:MGI Symbol;Acc:MGI:3651386]	0	6.51871	0.0128216	0	0	5	11	2	1	50	1
ENSMUSG00000021720	Rnf180	ring finger protein 180 [Source:MGI Symbol;Acc:MGI:1919066]	0	6.50581	0.00015566	1	0	12	19	119	125	43	36
ENSMUSG00000066842	Hmcn1	hemicentin 1 [Source:MGI Symbol;Acc:MGI:2685047]	0	6.48436	0.0120811	0	0	0	2	5	5	46	11
ENSMUSG00000089952	4933413C19Rik	RIKEN cDNA 4933413C19 gene [Source:MGI Symbol;Acc:MGI:1921702]	0	6.47986	0.000235134	0	0	12	9	10	14	9	13
ENSMUSG00000041828	Abca8a	ATP-binding cassette, sub-family A (ABC1), member 8a [Source:MGI Symbol;Acc:MGI:2386846]	0	6.47542	0.0026023	0	0	4	25	10	12	15	1
ENSMUSG00000020867	Spata20	spermatogenesis associated 20 [Source:MGI Symbol;Acc:MGI:2183449]	0	6.46883	0.000632614	0	0	5	16	5	11	12	18
ENSMUSG00000106478	RP23-425N17.3		0	6.46722	0.00122471	0	0	18	12	4	3	16	13
ENSMUSG00000035984	Nme5	NME/NM23 family member 5 [Source:MGI Symbol;Acc:MGI:1922783]	0	6.46455	2.92413e-05	2	1	15	65	264	255	152	158
ENSMUSG00000022580	Rhpn1	rhophilin, Rho GTPase binding protein 1 [Source:MGI Symbol;Acc:MGI:1098783]	0	6.46339	1.79127e-06	2	1	34	103	204	204	144	219
ENSMUSG00000050762	Prss27	protease, serine 27 [Source:MGI Symbol;Acc:MGI:2450123]	0	6.46101	0.00109979	0	0	2	6	13	15	12	19
ENSMUSG00000085976	Gm13816	predicted gene 13816 [Source:MGI Symbol;Acc:MGI:3649317]	0	6.4595	0.0021043	0	0	5	4	6	6	15	31
ENSMUSG00000054850	Smim10l2a	small integral membrane protein 10 like 2A [Source:MGI Symbol;Acc:MGI:2443645]	0	6.45892	0.00069533	1	0	2	54	85	14	59	129
ENSMUSG00000030022	Adamts9	a disintegrin-like and metallopeptidase (reprolysin type) with thrombospondin type 1 motif, 9 [Source:MGI Symbol;Acc:MGI:1916320]	0	6.45865	0.00248171	2	3	1	9	160	222	699	427
ENSMUSG00000003545	Fosb	FBJ osteosarcoma oncogene B [Source:MGI Symbol;Acc:MGI:95575]	0	6.44974	0.00673562	2	29	52	198	41	43	2865	6304
ENSMUSG00000054618	Gm9951	predicted gene 9951 [Source:MGI Symbol;Acc:MGI:3641827]	0	6.44149	0.000622976	0	0	17	5	6	14	13	10
ENSMUSG00000090399	Gm38399	predicted gene, 38399 [Source:MGI Symbol;Acc:MGI:5620007]	0	6.43809	0.000362681	0	0	9	17	11	11	7	10
ENSMUSG00000047747	Rnf150	ring finger protein 150 [Source:MGI Symbol;Acc:MGI:2443860]	0	6.43272	0.00934856	1	1	0	5	238	78	288	15
ENSMUSG00000017002	Slpi	secretory leukocyte peptidase inhibitor [Source:MGI Symbol;Acc:MGI:109297]	0	6.42222	1.67465e-05	1	1	39	205	79	90	164	34
ENSMUSG00000099707	Gm8883	predicted gene 8883 [Source:MGI Symbol;Acc:MGI:3649116]	0	6.4204	0.00142084	0	0	2	9	15	12	21	6
ENSMUSG00000086006	Gm13293	predicted gene 13293 [Source:MGI Symbol;Acc:MGI:3649469]	0	6.42	0.000929451	0	0	2	8	13	15	12	15
ENSMUSG00000045062	Pcdhb7	protocadherin beta 7 [Source:MGI Symbol;Acc:MGI:2136741]	0	6.41363	0.00279752	0	0	2	2	14	10	24	13
ENSMUSG00000023094	Msrb2	methionine sulfoxide reductase B2 [Source:MGI Symbol;Acc:MGI:1923717]	0	6.41193	4.60766e-07	3	0	72	92	175	197	141	181
ENSMUSG00000035910	Dcdc2a	doublecortin domain containing 2a [Source:MGI Symbol;Acc:MGI:2652818]	0	6.40514	4.08947e-05	2	0	36	84	172	210	46	41
ENSMUSG00000073514	Dok6	docking protein 6 [Source:MGI Symbol;Acc:MGI:3639495]	0	6.4003	0.0279713	0	0	0	0	34	22	7	1
ENSMUSG00000004891	Nes	nestin [Source:MGI Symbol;Acc:MGI:101784]	0	6.39981	9.2086e-09	10	5	154	1029	1147	1144	299	257
ENSMUSG00000060671	Atp8b2	ATPase, class I, type 8B, member 2 [Source:MGI Symbol;Acc:MGI:1859660]	0	6.39252	2.77599e-10	8	6	171	192	1033	949	814	660
ENSMUSG00000074968	Ano3	anoctamin 3 [Source:MGI Symbol;Acc:MGI:3613666]	0	6.39142	0.00195377	2	1	323	387	57	34	7	15
ENSMUSG00000104572	RP24-187P11.4		0	6.38158	0.0145024	0	0	2	2	28	25	0	6
ENSMUSG00000038168	P3h2	prolyl 3-hydroxylase 2 [Source:MGI Symbol;Acc:MGI:2146663]	0	6.37877	1.38383e-05	1	0	23	105	51	43	67	34
ENSMUSG00000003354	Ccdc65	coiled-coil domain containing 65 [Source:MGI Symbol;Acc:MGI:2146001]	0	6.37854	0.000247339	0	1	7	21	128	90	34	55
ENSMUSG00000038576	Susd4	sushi domain containing 4 [Source:MGI Symbol;Acc:MGI:2138351]	0	6.37651	3.26142e-08	8	0	84	294	624	398	290	408
ENSMUSG00000093916	Gm379	predicted gene 379 [Source:MGI Symbol;Acc:MGI:2685225]	0	6.3734	1.1679e-05	0	1	73	45	33	24	89	64
ENSMUSG00000025777	Gdap1	ganglioside-induced differentiation-associated-protein 1 [Source:MGI Symbol;Acc:MGI:1338002]	0	6.37068	0.0071518	0	0	2	25	20	11	3	1
ENSMUSG00000031963	Bmper	BMP-binding endothelial regulator [Source:MGI Symbol;Acc:MGI:1920480]	0	6.36552	0.00421593	0	0	1	9	2	11	20	20
ENSMUSG00000040289	Hey1	hairy/enhancer-of-split related with YRPW motif 1 [Source:MGI Symbol;Acc:MGI:1341800]	0	6.35827	0.0120446	0	0	2	3	27	22	8	0
ENSMUSG00000048764	Tmprss11f	transmembrane protease, serine 11f [Source:MGI Symbol;Acc:MGI:2442348]	0	6.35798	0.00310471	0	0	1	25	5	8	12	11
ENSMUSG00000058152	Chsy3	chondroitin sulfate synthase 3 [Source:MGI Symbol;Acc:MGI:1926173]	0	6.35233	0.000339057	3	0	24	157	367	22	190	51
ENSMUSG00000020773	Trim47	tripartite motif-containing 47 [Source:MGI Symbol;Acc:MGI:1917374]	0	6.35113	6.2135e-10	5	3	118	211	336	679	439	357
ENSMUSG00000031538	Plat	plasminogen activator, tissue [Source:MGI Symbol;Acc:MGI:97610]	0	6.3499	1.1152e-24	41	45	2184	2737	3778	4299	3121	6480
ENSMUSG00000088000	Gm25493	predicted gene, 25493 [Source:MGI Symbol;Acc:MGI:5455270]	0	6.34834	0.00184245	0	0	12	11	9	1	17	11
ENSMUSG00000063632	Sox11	SRY (sex determining region Y)-box 11 [Source:MGI Symbol;Acc:MGI:98359]	0	6.33735	0.00558447	5	0	0	13	397	376	225	283
ENSMUSG00000027399	Il1a	interleukin 1 alpha [Source:MGI Symbol;Acc:MGI:96542]	0	6.33689	0.000173515	4	1	137	860	74	82	58	82
ENSMUSG00000026890	Lhx6	LIM homeobox protein 6 [Source:MGI Symbol;Acc:MGI:1306803]	0	6.33285	0.00153028	0	1	6	28	177	84	20	9
ENSMUSG00000033788	Dysf	dysferlin [Source:MGI Symbol;Acc:MGI:1349385]	0	6.32901	0.015743	0	0	0	2	24	23	1	11
ENSMUSG00000074364	Ehd2	EH-domain containing 2 [Source:MGI Symbol;Acc:MGI:2154274]	0	6.32378	1.7945e-32	17	20	1681	1924	1351	1449	1622	1451
ENSMUSG00000097558	Gm26902	predicted gene, 26902 [Source:MGI Symbol;Acc:MGI:5477396]	0	6.32271	0.00372831	0	0	0	9	9	12	20	11
ENSMUSG00000037254	Itih2	inter-alpha trypsin inhibitor, heavy chain 2 [Source:MGI Symbol;Acc:MGI:96619]	0	6.31671	0.00255401	1	0	0	19	140	68	55	27
ENSMUSG00000027777	Schip1	schwannomin interacting protein 1 [Source:MGI Symbol;Acc:MGI:1353557]	0	6.31362	0.00053291	0	0	5	10	10	14	11	10
ENSMUSG00000021359	Tfap2a	transcription factor AP-2, alpha [Source:MGI Symbol;Acc:MGI:104671]	0	6.30846	0.00142253	1	1	3	16	41	102	103	311
ENSMUSG00000104376	Gm37516	predicted gene, 37516 [Source:MGI Symbol;Acc:MGI:5610744]	0	6.30741	0.00159521	0	0	9	18	16	7	5	4
ENSMUSG00000021318	Gli3	GLI-Kruppel family member GLI3 [Source:MGI Symbol;Acc:MGI:95729]	0	6.30361	0.00455508	0	0	0	7	15	20	9	9
ENSMUSG00000087187	Gm13431	predicted gene 13431 [Source:MGI Symbol;Acc:MGI:3650776]	0	6.30155	5.97112e-05	1	0	42	33	28	15	86	103
ENSMUSG00000026679	Enkur	enkurin, TRPC channel interacting protein [Source:MGI Symbol;Acc:MGI:1918483]	0	6.29956	1.77575e-05	1	1	29	35	92	93	135	183
ENSMUSG00000038296	Galnt18	UDP-N-acetyl-alpha-D-galactosamine:polypeptide N-acetylgalactosaminyltransferase 18 [Source:MGI Symbol;Acc:MGI:2446239]	0	6.29904	0.000140287	2	0	96	45	37	128	17	222
ENSMUSG00000058656	Samd12	sterile alpha motif domain containing 12 [Source:MGI Symbol;Acc:MGI:2444518]	0	6.29899	3.5245e-05	1	1	151	171	74	58	19	76
ENSMUSG00000035305	Ror1	receptor tyrosine kinase-like orphan receptor 1 [Source:MGI Symbol;Acc:MGI:1347520]	0	6.29146	0.000205808	1	0	3	87	58	51	70	36
ENSMUSG00000032323	Cyp11a1	cytochrome P450, family 11, subfamily a, polypeptide 1 [Source:MGI Symbol;Acc:MGI:88582]	0	6.29047	0.010168	0	0	2	10	20	22	5	0
ENSMUSG00000025887	Casp12	caspase 12 [Source:MGI Symbol;Acc:MGI:1312922]	0	6.28638	7.06878e-06	1	8	56	107	749	843	213	446
ENSMUSG00000047976	Kcna1	potassium voltage-gated channel, shaker-related subfamily, member 1 [Source:MGI Symbol;Acc:MGI:96654]	0	6.28589	0.0158672	0	1	60	0	2	3	118	135
ENSMUSG00000032332	Col12a1	collagen, type XII, alpha 1 [Source:MGI Symbol;Acc:MGI:88448]	0	6.28441	0.00565284	2	2	1	4	391	416	48	204
ENSMUSG00000092178	Gm3912	predicted gene 3912 [Source:MGI Symbol;Acc:MGI:3782085]	0	6.28353	0.00112372	0	0	3	7	11	13	16	9
ENSMUSG00000054720	Lrrc8c	leucine rich repeat containing 8 family, member C [Source:MGI Symbol;Acc:MGI:2140839]	0	6.28333	1.2887e-07	5	11	88	669	1320	1367	353	341
ENSMUSG00000082229	Nap1l2	nucleosome assembly protein 1-like 2 [Source:MGI Symbol;Acc:MGI:106654]	0	6.27902	0.0220333	0	0	0	0	26	14	16	3
ENSMUSG00000104429	2610034O05Rik	RIKEN cDNA 2610034O05 gene [Source:MGI Symbol;Acc:MGI:1923612]	0	6.27836	0.00275777	0	0	1	6	10	17	8	17
ENSMUSG00000042268	Slc26a9	solute carrier family 26, member 9 [Source:MGI Symbol;Acc:MGI:2444594]	0	6.27552	4.86434e-06	6	2	527	836	159	67	233	118
ENSMUSG00000097495	Gm26651	predicted gene, 26651 [Source:MGI Symbol;Acc:MGI:5477145]	0	6.27407	0.000942324	0	0	9	13	8	4	9	15
ENSMUSG00000031665	Sall1	sal-like 1 (Drosophila) [Source:MGI Symbol;Acc:MGI:1889585]	0	6.26676	0.0136941	23	0	2	1	1509	1391	1175	1307
ENSMUSG00000031289	Il13ra2	interleukin 13 receptor, alpha 2 [Source:MGI Symbol;Acc:MGI:1277954]	0	6.26618	0.00923539	0	0	1	3	4	4	34	13
ENSMUSG00000046093	Hpcal4	hippocalcin-like 4 [Source:MGI Symbol;Acc:MGI:2157521]	0	6.25655	1.76921e-08	1	4	220	212	160	136	227	340
ENSMUSG00000032251	Irak1bp1	interleukin-1 receptor-associated kinase 1 binding protein 1 [Source:MGI Symbol;Acc:MGI:1929475]	0	6.248	2.49698e-06	2	0	44	62	85	99	114	129
ENSMUSG00000056031	9330154J02Rik	RIKEN cDNA 9330154J02 gene [Source:MGI Symbol;Acc:MGI:3045244]	0	6.24385	0.000605285	0	0	6	11	10	9	13	8
ENSMUSG00000034402	Kcnh5	potassium voltage-gated channel, subfamily H (eag-related), member 5 [Source:MGI Symbol;Acc:MGI:3584508]	0	6.24088	0.0488632	0	0	0	0	39	7	0	11
ENSMUSG00000027186	Elf5	E74-like factor 5 [Source:MGI Symbol;Acc:MGI:1335079]	0	6.234	0.0224339	0	1	11	9	217	66	0	1
ENSMUSG00000025329	Padi1	peptidyl arginine deiminase, type I [Source:MGI Symbol;Acc:MGI:1338893]	0	6.23252	0.000536182	3	1	1	91	171	231	271	243
ENSMUSG00000068696	Gpr88	G-protein coupled receptor 88 [Source:MGI Symbol;Acc:MGI:1927653]	0	6.23217	0.00758868	0	0	0	4	21	16	11	5
ENSMUSG00000025255	Zfhx4	zinc finger homeodomain 4 [Source:MGI Symbol;Acc:MGI:2137668]	0	6.23099	0.023652	0	0	0	2	19	32	3	1
ENSMUSG00000054072	Iigp1	interferon inducible GTPase 1 [Source:MGI Symbol;Acc:MGI:1926259]	0	6.22953	0.041395	0	0	46	2	3	1	0	1
ENSMUSG00000028373	Astn2	astrotactin 2 [Source:MGI Symbol;Acc:MGI:1889277]	0	6.22746	0.0165202	0	0	0	0	21	13	13	10
ENSMUSG00000073394	Runx2os1	runt related transcription factor 2, opposite strand 1 [Source:MGI Symbol;Acc:MGI:3641707]	0	6.22718	0.00100312	0	0	8	14	12	10	8	4
ENSMUSG00000070858	Gm1673	predicted gene 1673 [Source:MGI Symbol;Acc:MGI:2686519]	0	6.22233	8.59941e-06	1	0	43	41	59	83	35	28
ENSMUSG00000029377	Ereg	epiregulin [Source:MGI Symbol;Acc:MGI:107508]	0	6.21078	3.22163e-20	14	18	1389	1142	889	661	1494	2058
ENSMUSG00000034460	Six4	sine oculis-related homeobox 4 [Source:MGI Symbol;Acc:MGI:106034]	0	6.20827	8.12826e-06	1	1	27	55	150	109	101	87
ENSMUSG00000050272	Dscam	Down syndrome cell adhesion molecule [Source:MGI Symbol;Acc:MGI:1196281]	0	6.207	6.16689e-05	1	5	788	104	255	142	121	47
ENSMUSG00000047910	Pcdhb16	protocadherin beta 16 [Source:MGI Symbol;Acc:MGI:2136752]	0	6.20593	3.87636e-05	4	2	18	54	460	293	278	358
ENSMUSG00000078776	9530053A07Rik	RIKEN cDNA 9530053A07 gene [Source:MGI Symbol;Acc:MGI:2442118]	0	6.20277	1.3347e-13	6	5	494	722	308	318	354	405
ENSMUSG00000053219	Raet1e	retinoic acid early transcript 1E [Source:MGI Symbol;Acc:MGI:2675273]	0	6.1966	0.0271449	1	0	20	6	0	91	0	167
ENSMUSG00000045362	Tnfrsf26	tumor necrosis factor receptor superfamily, member 26 [Source:MGI Symbol;Acc:MGI:2651928]	0	6.19495	0.00258974	0	0	5	20	3	9	5	13
ENSMUSG00000047104	Pbp2	phosphatidylethanolamine binding protein 2 [Source:MGI Symbol;Acc:MGI:1923650]	0	6.19257	0.0171067	0	0	1	2	0	25	15	13
ENSMUSG00000076867	Trdv4	T cell receptor delta variable 4 [Source:MGI Symbol;Acc:MGI:4887419]	0	6.18564	1.33647e-05	0	1	32	49	32	71	27	79
ENSMUSG00000053889	Kirrel3os	kin of IRRE like 3 (Drosophila), opposite strand [Source:MGI Symbol;Acc:MGI:3045250]	0	6.18514	0.001486	0	0	3	8	8	16	7	13
ENSMUSG00000049123	Catsperg2	catsper channel auxiliary subunit gamma 2 [Source:MGI Symbol;Acc:MGI:1923968]	0	6.17708	0.0047042	0	0	1	6	7	13	5	23
ENSMUSG00000026894	Morn5	MORN repeat containing 5 [Source:MGI Symbol;Acc:MGI:1922745]	0	6.17683	0.0111819	0	0	0	1	17	18	8	11
ENSMUSG00000050994	Adgb	androglobin [Source:MGI Symbol;Acc:MGI:3605549]	0	6.17577	0.00604615	0	0	0	5	10	20	12	8
ENSMUSG00000034161	Scx	scleraxis [Source:MGI Symbol;Acc:MGI:102934]	0	6.17113	1.81538e-07	5	1	80	133	264	440	239	250
ENSMUSG00000068463	B630019A10Rik	RIKEN cDNA B630019A10 gene [Source:MGI Symbol;Acc:MGI:2443371]	0	6.16583	0.00169107	0	0	7	4	9	18	5	11
ENSMUSG00000039313	AF529169	cDNA sequence AF529169 [Source:MGI Symbol;Acc:MGI:2667167]	0	6.16423	0.0192207	0	0	1	0	34	9	5	5
ENSMUSG00000072589	Gm10371	predicted gene 10371 [Source:MGI Symbol;Acc:MGI:3642716]	0	6.15729	0.0027605	0	0	9	19	12	5	5	3
ENSMUSG00000067610	Klri1	killer cell lectin-like receptor family I member 1 [Source:MGI Symbol;Acc:MGI:3530275]	0	6.15215	0.00354508	0	0	4	3	3	12	13	19
ENSMUSG00000025017	Pik3ap1	phosphoinositide-3-kinase adaptor protein 1 [Source:MGI Symbol;Acc:MGI:1933177]	0	6.14768	1.91167e-14	27	6	460	756	2046	1414	1547	1055
ENSMUSG00000020388	Pdlim4	PDZ and LIM domain 4 [Source:MGI Symbol;Acc:MGI:1353470]	0	6.14721	1.63238e-06	32	2	745	584	718	1730	190	3367
ENSMUSG00000026471	Mr1	major histocompatibility complex, class I-related [Source:MGI Symbol;Acc:MGI:1195463]	0	6.14384	6.7119e-07	5	2	134	188	528	436	248	66
ENSMUSG00000038523	1700003F12Rik	RIKEN cDNA 1700003F12 gene [Source:MGI Symbol;Acc:MGI:1922730]	0	6.13726	7.31341e-06	0	1	45	48	30	57	68	31
ENSMUSG00000033730	Egr3	early growth response 3 [Source:MGI Symbol;Acc:MGI:1306780]	0	6.1367	0.0274409	0	0	0	2	1	3	9	39
ENSMUSG00000084999	Gm15839	predicted gene 15839 [Source:MGI Symbol;Acc:MGI:3801729]	0	6.13256	0.0249186	0	0	0	5	22	21	5	0
ENSMUSG00000046245	Pilra	paired immunoglobin-like type 2 receptor alpha [Source:MGI Symbol;Acc:MGI:2450529]	0	6.13255	2.9032e-06	3	1	61	154	89	116	334	185
ENSMUSG00000047692	4930533K18Rik	RIKEN cDNA 4930533K18 gene [Source:MGI Symbol;Acc:MGI:1922439]	0	6.13084	0.00155713	0	0	3	6	9	8	13	14
ENSMUSG00000060470	Adgrg3	adhesion G protein-coupled receptor G3 [Source:MGI Symbol;Acc:MGI:1859670]	0	6.1267	0.00777492	0	0	1	1	17	15	13	6
ENSMUSG00000025658	Cnksr2	connector enhancer of kinase suppressor of Ras 2 [Source:MGI Symbol;Acc:MGI:2661175]	0	6.12142	9.7897e-07	5	1	36	287	272	281	224	255
ENSMUSG00000050092	Sprr2b	small proline-rich protein 2B [Source:MGI Symbol;Acc:MGI:1330352]	0	6.11433	0.000268912	2	1	14	132	192	57	287	29
ENSMUSG00000021281	Tnfaip2	tumor necrosis factor, alpha-induced protein 2 [Source:MGI Symbol;Acc:MGI:104960]	0	6.10885	2.29376e-14	140	27	2359	3706	7053	5874	7222	9092
ENSMUSG00000091248	Gm17689	predicted gene, 17689 [Source:MGI Symbol;Acc:MGI:4937323]	0	6.09996	0.00428292	0	0	1	5	12	6	9	19
ENSMUSG00000027858	Tspan2	tetraspanin 2 [Source:MGI Symbol;Acc:MGI:1917997]	0	6.09622	1.84913e-10	11	5	155	426	1093	858	435	522
ENSMUSG00000022483	Col2a1	collagen, type II, alpha 1 [Source:MGI Symbol;Acc:MGI:88452]	0	6.09348	0.0039833	0	0	8	5	15	14	1	8
ENSMUSG00000044303	Cdkn2a	cyclin-dependent kinase inhibitor 2A [Source:MGI Symbol;Acc:MGI:104738]	0	6.09062	6.41821e-08	8	6	677	803	588	712	130	110
ENSMUSG00000021702	Thbs4	thrombospondin 4 [Source:MGI Symbol;Acc:MGI:1101779]	0	6.08664	0.00796924	0	0	3	6	21	16	4	1
ENSMUSG00000043760	Pkhd1	polycystic kidney and hepatic disease 1 [Source:MGI Symbol;Acc:MGI:2155808]	0	6.08098	6.29669e-10	45	6	505	611	2471	3162	1710	2142
ENSMUSG00000071001	Hrct1	histidine rich carboxyl terminus 1 [Source:MGI Symbol;Acc:MGI:1917945]	0	6.07416	6.05507e-06	2	0	52	38	118	90	71	101
ENSMUSG00000045672	Col27a1	collagen, type XXVII, alpha 1 [Source:MGI Symbol;Acc:MGI:2672118]	0	6.07129	1.34439e-05	95	1	613	1774	7443	4999	3058	1377
ENSMUSG00000074448	Gm5615	predicted gene 5615 [Source:MGI Symbol;Acc:MGI:3647347]	0	6.0679	0.0119608	0	0	0	2	13	9	5	22
ENSMUSG00000022156	Gzme	granzyme E [Source:MGI Symbol;Acc:MGI:109265]	0	6.05162	0.00413066	0	0	1	17	6	9	11	6
ENSMUSG00000104684	RP24-270K7.3		0	6.0498	0.00502877	0	0	13	16	3	3	3	11
ENSMUSG00000062209	Erbb4	v-erb-a erythroblastic leukemia viral oncogene homolog 4 (avian) [Source:MGI Symbol;Acc:MGI:104771]	0	6.0458	0.026227	0	0	0	0	23	10	3	14
ENSMUSG00000021835	Bmp4	bone morphogenetic protein 4 [Source:MGI Symbol;Acc:MGI:88180]	0	6.03954	7.76966e-09	10	0	476	202	441	281	439	191
ENSMUSG00000015619	Gata3	GATA binding protein 3 [Source:MGI Symbol;Acc:MGI:95663]	0	6.03255	0.00155588	1	1	5	12	213	66	146	28
ENSMUSG00000000957	Mmp14	matrix metallopeptidase 14 (membrane-inserted) [Source:MGI Symbol;Acc:MGI:101900]	0	6.01805	1.55261e-11	69	46	528	2662	6104	5802	4208	4414
ENSMUSG00000059668	Krt4	keratin 4 [Source:MGI Symbol;Acc:MGI:96701]	0	6.01535	7.70809e-05	5	13	1768	1038	104	42	390	395
ENSMUSG00000029019	Nppb	natriuretic peptide type B [Source:MGI Symbol;Acc:MGI:97368]	0	6.0145	0.0156519	0	0	0	4	13	13	1	18
ENSMUSG00000019775	Rgs17	regulator of G-protein signaling 17 [Source:MGI Symbol;Acc:MGI:1927469]	0	6.00623	0.00109979	4	2	7	369	452	354	39	34
ENSMUSG00000021994	Wnt5a	wingless-type MMTV integration site family, member 5A [Source:MGI Symbol;Acc:MGI:98958]	0	6.00025	0.00984588	2	0	0	7	95	169	16	158
ENSMUSG00000023809	Rps6ka2	ribosomal protein S6 kinase, polypeptide 2 [Source:MGI Symbol;Acc:MGI:1342290]	0	5.99988	1.16261e-05	2	2	35	51	205	185	186	210
ENSMUSG00000034675	Dbn1	drebrin 1 [Source:MGI Symbol;Acc:MGI:1931838]	0	5.99757	0.000385826	63	6	53	232	4572	5222	967	2365
ENSMUSG00000032372	Plscr2	phospholipid scramblase 2 [Source:MGI Symbol;Acc:MGI:1270860]	0	5.99337	3.63621e-05	9	1	36	94	700	489	537	152
ENSMUSG00000073052	D130052B06Rik	RIKEN cDNA D130052B06 gene [Source:MGI Symbol;Acc:MGI:2685092]	0	5.9878	0.00497046	0	0	1	7	11	4	16	9
ENSMUSG00000042734	Ttc9	tetratricopeptide repeat domain 9 [Source:MGI Symbol;Acc:MGI:1916730]	0	5.98621	9.74403e-12	6	13	585	745	1201	720	435	241
ENSMUSG00000032356	Rasgrf1	RAS protein-specific guanine nucleotide-releasing factor 1 [Source:MGI Symbol;Acc:MGI:99694]	0	5.98585	0.000867221	3	1	9	17	245	344	70	161
ENSMUSG00000064293	Cntn4	contactin 4 [Source:MGI Symbol;Acc:MGI:1095737]	0	5.98409	0.00622163	0	0	1	4	7	13	5	18
ENSMUSG00000022596	Slurp1	secreted Ly6/Plaur domain containing 1 [Source:MGI Symbol;Acc:MGI:1930923]	0	5.98287	0.0106304	0	0	23	10	1	3	4	5
ENSMUSG00000046694	Fam46b	family with sequence similarity 46, member B [Source:MGI Symbol;Acc:MGI:2140500]	0	5.98239	1.23761e-18	11	12	388	648	823	773	1035	1047
ENSMUSG00000027927	Lelp1	late cornified envelope-like proline-rich 1 [Source:MGI Symbol;Acc:MGI:1916582]	0	5.97512	0.00955868	0	0	4	2	27	4	4	6
ENSMUSG00000062151	Unc13c	unc-13 homolog C (C. elegans) [Source:MGI Symbol;Acc:MGI:2149021]	0	5.97344	0.0126207	0	0	3	12	14	15	3	0
ENSMUSG00000048612	Myof	myoferlin [Source:MGI Symbol;Acc:MGI:1919192]	0	5.96452	4.29349e-23	225	341	11812	15465	22750	23414	20967	20460
ENSMUSG00000057614	Gnai1	guanine nucleotide binding protein (G protein), alpha inhibiting 1 [Source:MGI Symbol;Acc:MGI:95771]	0	5.96283	3.41473e-16	24	6	1261	1478	749	580	983	701
ENSMUSG00000045838	A430105I19Rik	RIKEN cDNA A430105I19 gene [Source:MGI Symbol;Acc:MGI:2685199]	0	5.96023	4.5566e-25	52	49	1570	3202	3260	3357	3745	5040
ENSMUSG00000022783	Spag6	sperm associated antigen 6 [Source:MGI Symbol;Acc:MGI:1354388]	0	5.95963	0.00180303	2	0	2	13	162	124	63	69
ENSMUSG00000100383	Gm28688	predicted gene 28688 [Source:MGI Symbol;Acc:MGI:5579394]	0	5.94633	0.00186473	0	0	7	10	8	11	4	6
ENSMUSG00000039903	Eva1c	eva-1 homolog C (C. elegans) [Source:MGI Symbol;Acc:MGI:1918217]	0	5.9439	5.54867e-11	10	1	451	446	252	273	325	362
ENSMUSG00000059900	Tmem40	transmembrane protein 40 [Source:MGI Symbol;Acc:MGI:2137870]	0	5.94306	3.19361e-09	4	4	368	351	195	143	239	299
ENSMUSG00000079018	Ly6c1	lymphocyte antigen 6 complex, locus C1 [Source:MGI Symbol;Acc:MGI:96882]	0	5.93569	4.32884e-05	2	3	338	102	36	56	237	246
ENSMUSG00000020566	Atp6v1c2	ATPase, H+ transporting, lysosomal V1 subunit C2 [Source:MGI Symbol;Acc:MGI:1916025]	0	5.93264	0.0267409	0	0	8	29	1	3	4	0
ENSMUSG00000067001	Serpinb7	serine (or cysteine) peptidase inhibitor, clade B, member 7 [Source:MGI Symbol;Acc:MGI:2151053]	0	5.93192	0.0109685	0	0	4	12	2	2	23	3
ENSMUSG00000029380	Cxcl1	chemokine (C-X-C motif) ligand 1 [Source:MGI Symbol;Acc:MGI:108068]	0	5.92961	1.2926e-09	28	8	181	1154	727	940	1671	2211
ENSMUSG00000104876	Trdc	T cell receptor delta, constant region [Source:MGI Symbol;Acc:MGI:98612]	0	5.92795	0.005511	0	0	11	17	3	3	7	4
ENSMUSG00000005089	Slc1a2	solute carrier family 1 (glial high affinity glutamate transporter), member 2 [Source:MGI Symbol;Acc:MGI:101931]	0	5.92688	1.32869e-06	2	3	73	205	230	189	80	246
ENSMUSG00000070526	Peg12	paternally expressed 12 [Source:MGI Symbol;Acc:MGI:1351637]	0	5.90482	0.00181575	0	0	4	6	8	11	8	8
ENSMUSG00000097925	Gm26574	predicted gene, 26574 [Source:MGI Symbol;Acc:MGI:5477068]	0	5.90265	0.00295273	0	0	4	6	7	4	9	15
ENSMUSG00000097717	1700066J03Rik	RIKEN cDNA 1700066J03 gene [Source:MGI Symbol;Acc:MGI:1914589]	0	5.90073	0.00552061	0	0	2	3	15	5	7	13
ENSMUSG00000039693	Msantd3	Myb/SANT-like DNA-binding domain containing 3 [Source:MGI Symbol;Acc:MGI:1913915]	0	5.90009	6.36795e-13	7	4	294	384	403	427	283	316
ENSMUSG00000032719	Sbspon	somatomedin B and thrombospondin, type 1 domain containing [Source:MGI Symbol;Acc:MGI:2684952]	0	5.89392	0.0233322	1	0	170	21	8	2	13	0
ENSMUSG00000073176	Zfp449	zinc finger protein 449 [Source:MGI Symbol;Acc:MGI:1925869]	0	5.88815	0.000787059	1	0	2	40	84	17	42	45
ENSMUSG00000053797	Krt16	keratin 16 [Source:MGI Symbol;Acc:MGI:96690]	0	5.88467	7.70809e-05	0	1	14	71	20	31	46	54
ENSMUSG00000006435	Neurl1a	neuralized E3 ubiquitin protein ligase 1A [Source:MGI Symbol;Acc:MGI:1334263]	0	5.88409	8.41058e-08	6	2	144	196	287	357	110	427
ENSMUSG00000009210	Prr29	proline rich 29 [Source:MGI Symbol;Acc:MGI:1922823]	0	5.87693	0.00693468	0	0	4	4	15	9	1	11
ENSMUSG00000085330	Gm13417	predicted gene 13417 [Source:MGI Symbol;Acc:MGI:3652159]	0	5.87584	0.00400074	0	0	3	15	5	4	7	10
ENSMUSG00000006205	Htra1	HtrA serine peptidase 1 [Source:MGI Symbol;Acc:MGI:1929076]	0	5.8713	0.00131388	2	0	30	240	27	68	11	24
ENSMUSG00000028558	Calr4	calreticulin 4 [Source:MGI Symbol;Acc:MGI:2140435]	0	5.8674	0.0197769	0	0	25	9	2	2	1	3
ENSMUSG00000084251	Gm12310	predicted gene 12310 [Source:MGI Symbol;Acc:MGI:3650025]	0	5.86233	0.0076091	0	0	3	5	2	4	11	19
ENSMUSG00000037946	Fgd3	FYVE, RhoGEF and PH domain containing 3 [Source:MGI Symbol;Acc:MGI:1353657]	0	5.85941	5.46672e-23	34	20	1104	1177	1724	2520	1265	2123
ENSMUSG00000086291	Gm15513	predicted gene 15513 [Source:MGI Symbol;Acc:MGI:3782961]	0	5.85931	0.0200092	0	0	0	2	15	4	20	3
ENSMUSG00000028931	Kcnab2	potassium voltage-gated channel, shaker-related subfamily, beta member 2 [Source:MGI Symbol;Acc:MGI:109239]	0	5.85786	0.000403967	0	1	5	14	55	73	36	51
ENSMUSG00000023913	Pla2g7	phospholipase A2, group VII (platelet-activating factor acetylhydrolase, plasma) [Source:MGI Symbol;Acc:MGI:1351327]	0	5.84596	0.00504441	5	1	5	714	222	31	101	20
ENSMUSG00000029769	Ccdc136	coiled-coil domain containing 136 [Source:MGI Symbol;Acc:MGI:1918128]	0	5.83862	7.6949e-10	8	4	155	188	576	474	396	420
ENSMUSG00000027859	Ngf	nerve growth factor [Source:MGI Symbol;Acc:MGI:97321]	0	5.83213	0.00592882	0	1	7	162	19	24	12	3
ENSMUSG00000046634	Pkd1l1	polycystic kidney disease 1 like 1 [Source:MGI Symbol;Acc:MGI:2156538]	0	5.82995	0.000328045	1	0	5	30	59	38	71	19
ENSMUSG00000027612	Mmp24	matrix metallopeptidase 24 [Source:MGI Symbol;Acc:MGI:1341867]	0	5.82814	9.83299e-05	2	1	33	173	126	170	28	48
ENSMUSG00000031786	Drc7	dynein regulatory complex subunit 7 [Source:MGI Symbol;Acc:MGI:2685616]	0	5.82684	0.0165391	0	0	0	1	13	7	7	15
ENSMUSG00000032564	Cpne4	copine IV [Source:MGI Symbol;Acc:MGI:1921270]	0	5.82559	0.0122683	0	0	2	1	6	3	12	19
ENSMUSG00000027225	Duoxa2	dual oxidase maturation factor 2 [Source:MGI Symbol;Acc:MGI:1914061]	0	5.81269	2.35133e-08	15	13	88	583	1113	908	652	1752
ENSMUSG00000016200	Syt14	synaptotagmin XIV [Source:MGI Symbol;Acc:MGI:2444490]	0	5.80533	1.33487e-09	10	3	229	141	399	399	519	627
ENSMUSG00000037095	Lrg1	leucine-rich alpha-2-glycoprotein 1 [Source:MGI Symbol;Acc:MGI:1924155]	0	5.8031	0.00231546	1	1	148	69	80	75	13	1
ENSMUSG00000069255	Dusp22	dual specificity phosphatase 22 [Source:MGI Symbol;Acc:MGI:1915926]	0	5.80216	1.1888e-05	3	1	102	33	136	156	95	219
ENSMUSG00000041144	Dnah7b	dynein, axonemal, heavy chain 7B [Source:MGI Symbol;Acc:MGI:2684953]	0	5.80183	5.60665e-07	2	6	84	111	418	321	241	331
ENSMUSG00000097804	Gm16685	predicted gene, 16685 [Source:MGI Symbol;Acc:MGI:4439609]	0	5.79936	0.0164321	0	0	1	1	13	19	3	5
ENSMUSG00000079853	Klra1	killer cell lectin-like receptor, subfamily A, member 1 [Source:MGI Symbol;Acc:MGI:101907]	0	5.79698	0.0205745	0	0	6	23	6	3	3	0
ENSMUSG00000027919	Lce1g	late cornified envelope 1G [Source:MGI Symbol;Acc:MGI:1913445]	0	5.78554	0.0203966	0	0	2	20	10	6	3	0
ENSMUSG00000039377	Hlx	H2.0-like homeobox [Source:MGI Symbol;Acc:MGI:96109]	0	5.7848	0.0211896	0	0	0	2	4	3	13	20
ENSMUSG00000046714	Foxc2	forkhead box C2 [Source:MGI Symbol;Acc:MGI:1347481]	0	5.78053	0.0258536	0	0	1	25	1	9	1	4
ENSMUSG00000073795	6430531B16Rik	RIKEN cDNA 6430531B16 gene [Source:MGI Symbol;Acc:MGI:2685939]	0	5.7774	0.00409195	0	0	5	4	11	9	9	3
ENSMUSG00000049036	Tmem121	transmembrane protein 121 [Source:MGI Symbol;Acc:MGI:1916445]	0	5.76772	0.000109641	2	0	71	40	55	138	15	57
ENSMUSG00000079671	2610203C22Rik	RIKEN cDNA 2610203C22 gene [Source:MGI Symbol;Acc:MGI:1919731]	0	5.7614	0.000236928	1	0	23	17	64	22	13	71
ENSMUSG00000031028	Tub	tubby candidate gene [Source:MGI Symbol;Acc:MGI:2651573]	0	5.75894	0.00733777	1	0	0	3	26	51	42	90
ENSMUSG00000105356	RP23-480P21.3		0	5.74978	7.60872e-05	1	0	12	47	21	31	40	59
ENSMUSG00000035189	Ano4	anoctamin 4 [Source:MGI Symbol;Acc:MGI:2443344]	0	5.74844	0.0294027	0	0	0	22	11	3	1	3
ENSMUSG00000020798	Spns3	spinster homolog 3 [Source:MGI Symbol;Acc:MGI:1924827]	0	5.74097	0.000102071	13	5	148	138	110	103	1227	1354
ENSMUSG00000021950	Anxa8	annexin A8 [Source:MGI Symbol;Acc:MGI:1201374]	0	5.73686	1.70992e-08	6	100	2251	6193	2072	4294	1871	2485
ENSMUSG00000085573	Gm15418	predicted gene 15418 [Source:MGI Symbol;Acc:MGI:3705275]	0	5.73596	0.00611751	0	0	4	8	2	4	9	13
ENSMUSG00000021363	Mak	male germ cell-associated kinase [Source:MGI Symbol;Acc:MGI:96913]	0	5.73385	0.00268936	4	0	2	18	182	166	137	190
ENSMUSG00000105263	RP24-230J14.5		0	5.73092	0.025522	1	1	0	1	114	11	241	18
ENSMUSG00000052560	Cpne8	copine VIII [Source:MGI Symbol;Acc:MGI:1914121]	0	5.72912	5.40678e-09	24	1	644	887	875	968	290	341
ENSMUSG00000025743	Sdc3	syndecan 3 [Source:MGI Symbol;Acc:MGI:1349163]	0	5.72554	0.000150758	13	4	33	204	1080	1187	123	203
ENSMUSG00000078507	Aadacl3	arylacetamide deacetylase-like 3 [Source:MGI Symbol;Acc:MGI:2685281]	0	5.72316	0.024227	0	0	0	6	3	12	1	18
ENSMUSG00000020866	Cacna1g	calcium channel, voltage-dependent, T type, alpha 1G subunit [Source:MGI Symbol;Acc:MGI:1201678]	0	5.72148	0.00024013	2	0	9	32	137	61	59	70
ENSMUSG00000048485	Zbtb8b	zinc finger and BTB domain containing 8b [Source:MGI Symbol;Acc:MGI:2387181]	0	5.71792	9.39779e-05	2	0	34	46	113	113	27	32
ENSMUSG00000026831	1700007K13Rik	RIKEN cDNA 1700007K13 gene [Source:MGI Symbol;Acc:MGI:1916577]	0	5.71698	5.63188e-06	1	1	63	84	66	68	51	39
ENSMUSG00000028963	Uts2	urotensin 2 [Source:MGI Symbol;Acc:MGI:1346329]	0	5.71384	4.10799e-05	2	0	65	89	78	75	31	23
ENSMUSG00000028019	Pdgfc	platelet-derived growth factor, C polypeptide [Source:MGI Symbol;Acc:MGI:1859631]	0	5.70554	3.68148e-14	24	4	417	489	999	892	822	917
ENSMUSG00000106396	RP24-140D11.1		0	5.7025	0.0207189	0	0	1	3	18	13	1	3
ENSMUSG00000048078	Tenm4	teneurin transmembrane protein 4 [Source:MGI Symbol;Acc:MGI:2447063]	0	5.70219	2.69985e-05	11	4	18	313	972	581	362	228
ENSMUSG00000015222	Map2	microtubule-associated protein 2 [Source:MGI Symbol;Acc:MGI:97175]	0	5.7009	8.40973e-10	7	4	343	450	198	180	335	320
ENSMUSG00000052920	Prkg1	protein kinase, cGMP-dependent, type I [Source:MGI Symbol;Acc:MGI:108174]	0	5.69974	0.0201322	0	0	1	2	17	13	5	1
ENSMUSG00000081683	Fzd10	frizzled homolog 10 (Drosophila) [Source:MGI Symbol;Acc:MGI:2136761]	0	5.69828	0.0156362	0	0	12	16	1	3	3	3
ENSMUSG00000061527	Krt5	keratin 5 [Source:MGI Symbol;Acc:MGI:96702]	0	5.69714	0.00907703	0	1	61	116	2	4	11	9
ENSMUSG00000029660	Tex26	testis expressed 26 [Source:MGI Symbol;Acc:MGI:1923110]	0	5.69317	0.0140283	0	0	0	4	13	5	12	5
ENSMUSG00000026807	Ak8	adenylate kinase 8 [Source:MGI Symbol;Acc:MGI:1916120]	0	5.69158	0.031664	0	0	0	0	15	12	4	8
ENSMUSG00000072621	Slfn10-ps	schlafen 10, pseudogene [Source:MGI Symbol;Acc:MGI:3512288]	0	5.68592	5.70974e-06	5	1	62	82	172	180	209	299
ENSMUSG00000027375	Mal	myelin and lymphocyte protein, T cell differentiation protein [Source:MGI Symbol;Acc:MGI:892970]	0	5.68459	1.19677e-13	20	124	4579	5093	4613	4676	2990	2728
ENSMUSG00000107655	RP24-358M18.2		0	5.6839	0.0280696	0	0	0	0	8	10	7	14
ENSMUSG00000026536	Mnda	myeloid cell nuclear differentiation antigen [Source:MGI Symbol;Acc:MGI:3041120]	0	5.67976	8.59941e-06	2	1	130	35	83	99	82	89
ENSMUSG00000040146	Rgl3	ral guanine nucleotide dissociation stimulator-like 3 [Source:MGI Symbol;Acc:MGI:1918996]	0	5.66145	1.41924e-13	33	6	426	654	1111	1294	1237	1398
ENSMUSG00000024538	Ppic	peptidylprolyl isomerase C [Source:MGI Symbol;Acc:MGI:97751]	0	5.65874	7.42676e-12	18	4	902	747	487	325	483	465
ENSMUSG00000035164	Zc3h12c	zinc finger CCCH type containing 12C [Source:MGI Symbol;Acc:MGI:3026959]	0	5.65702	4.09447e-14	10	6	556	442	359	382	386	433
ENSMUSG00000037196	Pacrg	PARK2 co-regulated [Source:MGI Symbol;Acc:MGI:1916560]	0	5.64702	0.00124717	2	0	2	20	101	84	55	88
ENSMUSG00000028108	Ecm1	extracellular matrix protein 1 [Source:MGI Symbol;Acc:MGI:103060]	0	5.64024	3.38512e-10	55	120	1358	2201	5887	6214	2962	10320
ENSMUSG00000063919	Srrm4	serine/arginine repetitive matrix 4 [Source:MGI Symbol;Acc:MGI:1916205]	0	5.63204	0.000663173	2	0	3	53	99	31	75	85
ENSMUSG00000058420	Syt17	synaptotagmin XVII [Source:MGI Symbol;Acc:MGI:104966]	0	5.62987	0.00351449	2	1	3	16	210	200	27	51
ENSMUSG00000020774	Aspa	aspartoacylase [Source:MGI Symbol;Acc:MGI:87914]	0	5.62588	3.81568e-06	2	34	263	561	855	374	1830	2253
ENSMUSG00000034595	Ppp1r18	protein phosphatase 1, regulatory subunit 18 [Source:MGI Symbol;Acc:MGI:1923698]	0	5.62585	1.11841e-09	12	13	135	362	947	997	901	680
ENSMUSG00000018593	Sparc	secreted acidic cysteine rich glycoprotein [Source:MGI Symbol;Acc:MGI:98373]	0	5.62537	0.0176965	2	10	11	16	1571	372	30	10
ENSMUSG00000027955	Fam198b	family with sequence similarity 198, member B [Source:MGI Symbol;Acc:MGI:1915909]	0	5.62347	0.00912485	3	8	1356	217	58	51	8	20
ENSMUSG00000097252	Gm6634	predicted gene 6634 [Source:MGI Symbol;Acc:MGI:3643829]	0	5.62222	0.0143146	0	0	0	6	12	4	5	10
ENSMUSG00000027611	Procr	protein C receptor, endothelial [Source:MGI Symbol;Acc:MGI:104596]	0	5.62106	0.000729271	27	8	1355	3140	267	252	98	66
ENSMUSG00000097462	9530026P05Rik	RIKEN cDNA 9530026P05 gene [Source:MGI Symbol;Acc:MGI:1924659]	0	5.621	0.0125857	0	0	3	1	8	7	15	3
ENSMUSG00000057609	Lce1a1	late cornified envelope 1A1 [Source:MGI Symbol;Acc:MGI:1914377]	0	5.62042	0.014874	0	0	0	4	12	7	4	10
ENSMUSG00000021070	Bdkrb2	bradykinin receptor, beta 2 [Source:MGI Symbol;Acc:MGI:102845]	0	5.61424	0.0343683	0	0	0	8	1	19	8	1
ENSMUSG00000020160	Meis1	Meis homeobox 1 [Source:MGI Symbol;Acc:MGI:104717]	0	5.61024	7.16099e-07	13	0	546	147	394	394	215	229
ENSMUSG00000086076	Ncr3-ps	natural cytotoxicity triggering receptor 3, pseudogene [Source:MGI Symbol;Acc:MGI:2149332]	0	5.60594	0.0257274	0	0	0	1	5	4	17	10
ENSMUSG00000063605	Ccdc102a	coiled-coil domain containing 102A [Source:MGI Symbol;Acc:MGI:2686927]	0	5.6043	1.50515e-05	12	0	49	149	408	458	365	385
ENSMUSG00000073755	5730409E04Rik	RIKEN cDNA 5730409E04Rik gene [Source:MGI Symbol;Acc:MGI:3609248]	0	5.60359	0.0113766	3	1	27	44	296	265	7	1
ENSMUSG00000049709	Nlrp10	NLR family, pyrin domain containing 10 [Source:MGI Symbol;Acc:MGI:2444084]	0	5.59472	0.00015925	1	6	15	105	266	287	142	353
ENSMUSG00000015354	Pcolce2	procollagen C-endopeptidase enhancer 2 [Source:MGI Symbol;Acc:MGI:1923727]	0	5.58487	0.0246944	0	1	17	149	4	5	16	0
ENSMUSG00000103385	Gm37752	predicted gene, 37752 [Source:MGI Symbol;Acc:MGI:5610980]	0	5.58431	0.00932882	0	0	1	10	4	4	9	8
ENSMUSG00000035638	Muc20	mucin 20 [Source:MGI Symbol;Acc:MGI:2385039]	0	5.58058	2.62124e-10	21	4	440	1108	638	676	229	592
ENSMUSG00000074665	Bpifb4	BPI fold containing family B, member 4 [Source:MGI Symbol;Acc:MGI:2685852]	0	5.58021	0.0001484	1	0	27	9	23	34	36	57
ENSMUSG00000044043	Pcdhb14	protocadherin beta 14 [Source:MGI Symbol;Acc:MGI:2136749]	0	5.56876	0.00157959	2	0	2	17	117	58	76	61
ENSMUSG00000053141	Ptprt	protein tyrosine phosphatase, receptor type, T [Source:MGI Symbol;Acc:MGI:1321152]	0	5.55908	0.00350969	1	11	14	46	692	1024	111	70
ENSMUSG00000022987	Zfp641	zinc finger protein 641 [Source:MGI Symbol;Acc:MGI:2442788]	0	5.55713	0.0214423	0	0	3	4	15	9	0	4
ENSMUSG00000035032	Nek11	NIMA (never in mitosis gene a)-related expressed kinase 11 [Source:MGI Symbol;Acc:MGI:2442276]	0	5.54888	0.00754824	1	0	1	1	27	60	30	64
ENSMUSG00000028965	Tnfrsf9	tumor necrosis factor receptor superfamily, member 9 [Source:MGI Symbol;Acc:MGI:1101059]	0	5.54768	0.00154958	2	1	4	18	141	189	55	74
ENSMUSG00000079598	Clec2l	C-type lectin domain family 2, member L [Source:MGI Symbol;Acc:MGI:2141402]	0	5.54754	0.0114448	0	0	1	11	4	7	3	9
ENSMUSG00000073652	Apol7d	apolipoprotein L 7d [Source:MGI Symbol;Acc:MGI:3723449]	0	5.54567	0.0100361	0	0	1	6	8	7	3	10
ENSMUSG00000071745	DXBay18	DNA segment, Chr X, Baylor 18 [Source:MGI Symbol;Acc:MGI:99870]	0	5.53915	0.0180633	0	0	2	0	8	6	11	8
ENSMUSG00000041986	Elmod1	ELMO/CED-12 domain containing 1 [Source:MGI Symbol;Acc:MGI:3583900]	0	5.53248	0.0205543	0	0	0	4	4	3	11	13
ENSMUSG00000029832	Nfe2l3	nuclear factor, erythroid derived 2, like 3 [Source:MGI Symbol;Acc:MGI:1339958]	0	5.5276	1.40966e-08	21	10	170	599	1331	1496	451	470
ENSMUSG00000028246	Faxc	failed axon connections homolog (Drosophila) [Source:MGI Symbol;Acc:MGI:1923382]	0	5.52328	3.81943e-08	37	1	355	403	1125	1265	938	1222
ENSMUSG00000028148	Them5	thioesterase superfamily member 5 [Source:MGI Symbol;Acc:MGI:1913448]	0	5.51569	0.00850324	0	0	6	7	3	3	11	4
ENSMUSG00000041420	Meis3	Meis homeobox 3 [Source:MGI Symbol;Acc:MGI:108519]	0	5.51253	2.9001e-08	10	4	111	169	411	450	398	506
ENSMUSG00000051457	Spn	sialophorin [Source:MGI Symbol;Acc:MGI:98384]	0	5.508	0.0219435	0	0	2	7	6	14	5	0
ENSMUSG00000043122	A530016L24Rik	RIKEN cDNA A530016L24 gene [Source:MGI Symbol;Acc:MGI:2443020]	0	5.50526	0.00297885	4	1	0	224	136	114	103	163
ENSMUSG00000002900	Lamb1	laminin B1 [Source:MGI Symbol;Acc:MGI:96743]	0	5.50207	0.000241672	43	10	12	480	2419	2337	861	1325
ENSMUSG00000025473	Adam8	a disintegrin and metallopeptidase domain 8 [Source:MGI Symbol;Acc:MGI:107825]	0	5.49833	1.87311e-10	25	20	230	1061	1125	2062	612	1438
ENSMUSG00000039238	Zfp750	zinc finger protein 750 [Source:MGI Symbol;Acc:MGI:2442210]	0	5.49538	2.45651e-12	19	2	438	572	480	414	459	557
ENSMUSG00000032057	4833427G06Rik	RIKEN cDNA 4833427G06 gene [Source:MGI Symbol;Acc:MGI:1921013]	0	5.49465	0.0171683	0	0	10	11	2	6	1	3
ENSMUSG00000029581	Fscn1	fascin homolog 1, actin bundling protein (Strongylocentrotus purpuratus) [Source:MGI Symbol;Acc:MGI:1352745]	0	5.48289	0.0133929	4	3	18	75	478	438	16	1
ENSMUSG00000058818	Pirb	paired Ig-like receptor B [Source:MGI Symbol;Acc:MGI:894311]	0	5.48088	0.0156017	0	3	3	8	15	195	15	256
ENSMUSG00000063506	Arhgap22	Rho GTPase activating protein 22 [Source:MGI Symbol;Acc:MGI:2443418]	0	5.47511	1.67203e-06	3	3	63	135	157	145	197	191
ENSMUSG00000032135	Mcam	melanoma cell adhesion molecule [Source:MGI Symbol;Acc:MGI:1933966]	0	5.47489	1.19527e-09	24	14	1361	373	1127	1601	447	357
ENSMUSG00000019856	Fam184a	family with sequence similarity 184, member A [Source:MGI Symbol;Acc:MGI:1923156]	0	5.47186	0.0110831	0	0	3	10	4	10	3	3
ENSMUSG00000052974	Cyp2f2	cytochrome P450, family 2, subfamily f, polypeptide 2 [Source:MGI Symbol;Acc:MGI:88608]	0	5.46829	0.0151932	0	0	2	2	15	4	5	5
ENSMUSG00000028020	Glrb	glycine receptor, beta subunit [Source:MGI Symbol;Acc:MGI:95751]	0	5.46769	0.0129538	0	0	2	11	3	4	3	10
ENSMUSG00000002107	Celf2	CUGBP, Elav-like family member 2 [Source:MGI Symbol;Acc:MGI:1338822]	0	5.46637	2.20188e-26	39	26	1245	2037	1486	1257	1469	1566
ENSMUSG00000007122	Casq1	calsequestrin 1 [Source:MGI Symbol;Acc:MGI:1309468]	0	5.46572	0.0131975	0	0	1	11	4	6	3	8
ENSMUSG00000024190	Dusp1	dual specificity phosphatase 1 [Source:MGI Symbol;Acc:MGI:105120]	0	5.46387	2.76596e-12	59	96	1301	2293	2872	3449	4165	8405
ENSMUSG00000090211	Gm16050	predicted gene 16050 [Source:MGI Symbol;Acc:MGI:3801837]	0	5.45546	0.0225704	0	0	3	0	4	4	13	9
ENSMUSG00000030895	Hpx	hemopexin [Source:MGI Symbol;Acc:MGI:105112]	0	5.45288	0.00170505	2	0	4	19	31	52	156	46
ENSMUSG00000037306	Man1c1	mannosidase, alpha, class 1C, member 1 [Source:MGI Symbol;Acc:MGI:2446214]	0	5.44643	0.000213958	4	0	37	78	226	127	40	57
ENSMUSG00000079049	Serpinb1c	serine (or cysteine) peptidase inhibitor, clade B, member 1c [Source:MGI Symbol;Acc:MGI:2445363]	0	5.43734	0.0108692	0	0	5	12	4	4	3	4
ENSMUSG00000060206	Zfp462	zinc finger protein 462 [Source:MGI Symbol;Acc:MGI:107690]	0	5.43271	1.47972e-05	18	5	104	59	1049	655	735	515
ENSMUSG00000085077	1700049E15Rik	RIKEN cDNA 1700049E15 gene [Source:MGI Symbol;Acc:MGI:1920644]	0	5.4296	0.0205105	1	0	93	18	15	31	1	0
ENSMUSG00000030443	Zfp583	zinc finger protein 583 [Source:MGI Symbol;Acc:MGI:2682297]	0	5.42794	0.0258028	0	0	2	6	11	10	3	0
ENSMUSG00000101731	3830432H09Rik	RIKEN cDNA 3830432H09 gene [Source:MGI Symbol;Acc:MGI:2443278]	0	5.42404	0.0128381	0	1	3	2	62	92	5	10
ENSMUSG00000051431	Gpr87	G protein-coupled receptor 87 [Source:MGI Symbol;Acc:MGI:1934133]	0	5.42243	0.0186071	0	0	1	10	6	5	9	1
ENSMUSG00000037060	Prkcdbp	protein kinase C, delta binding protein [Source:MGI Symbol;Acc:MGI:1923422]	0	5.41059	2.55465e-06	5	6	230	317	463	327	95	83
ENSMUSG00000096870	Gm21816	predicted gene, 21816 [Source:MGI Symbol;Acc:MGI:5433980]	0	5.40816	0.034754	0	0	1	0	8	3	16	4
ENSMUSG00000056888	Glipr1	GLI pathogenesis-related 1 (glioma) [Source:MGI Symbol;Acc:MGI:1920940]	0	5.40738	3.83812e-10	8	68	699	1324	2260	2512	1587	2575
ENSMUSG00000097466	D430036J16Rik	RIKEN cDNA D430036J16 gene [Source:MGI Symbol;Acc:MGI:2441977]	0	5.40593	0.047868	0	0	0	3	7	0	17	5
ENSMUSG00000044162	Tnip3	TNFAIP3 interacting protein 3 [Source:MGI Symbol;Acc:MGI:3041165]	0	5.39926	4.48497e-08	2	24	255	816	338	506	714	1107
ENSMUSG00000032965	Ift57	intraflagellar transport 57 [Source:MGI Symbol;Acc:MGI:1921166]	0	5.39399	7.84711e-11	16	6	190	327	606	691	514	600
ENSMUSG00000021298	Gpr132	G protein-coupled receptor 132 [Source:MGI Symbol;Acc:MGI:1890220]	0	5.38855	0.0472165	0	0	16	8	4	0	1	1
ENSMUSG00000000901	Mmp11	matrix metallopeptidase 11 [Source:MGI Symbol;Acc:MGI:97008]	0	5.38594	1.53689e-06	13	4	120	126	659	753	325	260
ENSMUSG00000024030	Abcg1	ATP-binding cassette, sub-family G (WHITE), member 1 [Source:MGI Symbol;Acc:MGI:107704]	0	5.38008	0.00150194	2	2	10	67	146	273	50	20
ENSMUSG00000028195	Cyr61	cysteine rich protein 61 [Source:MGI Symbol;Acc:MGI:88613]	0	5.37592	4.04899e-17	94	158	2542	4109	7728	6866	5443	7526
ENSMUSG00000022123	Scel	sciellin [Source:MGI Symbol;Acc:MGI:1891228]	0	5.37569	1.50918e-06	11	4	512	656	141	112	252	257
ENSMUSG00000001021	S100a3	S100 calcium binding protein A3 [Source:MGI Symbol;Acc:MGI:1338849]	0	5.37424	0.000226234	0	1	23	53	10	22	28	28
ENSMUSG00000010136	Pifo	primary cilia formation [Source:MGI Symbol;Acc:MGI:1923670]	0	5.36704	0.0241818	0	0	0	2	8	10	7	4
ENSMUSG00000026604	Ptpn14	protein tyrosine phosphatase, non-receptor type 14 [Source:MGI Symbol;Acc:MGI:102467]	0	5.35962	6.121e-20	112	26	1989	3122	3039	3265	2711	3220
ENSMUSG00000023966	Rsph9	radial spoke head 9 homolog (Chlamydomonas) [Source:MGI Symbol;Acc:MGI:1922814]	0	5.34943	0.000112071	2	5	21	71	202	260	177	240
ENSMUSG00000098076	Gm6981	predicted pseudogene 6981 [Source:MGI Symbol;Acc:MGI:3646966]	0	5.34915	0.0242675	0	0	4	13	5	6	1	1
ENSMUSG00000045518	Onecut3	one cut domain, family member 3 [Source:MGI Symbol;Acc:MGI:1891409]	0	5.34111	4.61102e-07	31	3	220	407	1219	1430	401	536
ENSMUSG00000040189	Ccdc114	coiled-coil domain containing 114 [Source:MGI Symbol;Acc:MGI:2446120]	0	5.33867	1.62284e-05	6	9	39	185	584	402	636	163
ENSMUSG00000072620	Slfn2	schlafen 2 [Source:MGI Symbol;Acc:MGI:1313258]	0	5.3376	7.76818e-10	31	8	364	261	816	1052	1136	1293
ENSMUSG00000004105	Angptl2	angiopoietin-like 2 [Source:MGI Symbol;Acc:MGI:1347002]	0	5.32771	0.0268811	2	0	79	164	10	11	1	1
ENSMUSG00000085395	Gm13056	predicted gene 13056 [Source:MGI Symbol;Acc:MGI:3650725]	0	5.31706	3.11018e-05	4	1	140	30	115	92	149	120
ENSMUSG00000048416	Mlf1	myeloid leukemia factor 1 [Source:MGI Symbol;Acc:MGI:1341819]	0	5.31427	1.29879e-05	4	3	54	75	167	145	229	250
ENSMUSG00000018865	Sult4a1	sulfotransferase family 4A, member 1 [Source:MGI Symbol;Acc:MGI:1888971]	0	5.31398	1.90336e-07	7	4	232	204	347	133	334	148
ENSMUSG00000030844	Rgs10	regulator of G-protein signalling 10 [Source:MGI Symbol;Acc:MGI:1915115]	0	5.30437	9.25227e-05	2	3	22	86	119	84	118	242
ENSMUSG00000028631	Kcnq4	potassium voltage-gated channel, subfamily Q, member 4 [Source:MGI Symbol;Acc:MGI:1926803]	0	5.2994	5.79276e-05	6	3	37	90	212	340	107	366
ENSMUSG00000048376	F2r	coagulation factor II (thrombin) receptor [Source:MGI Symbol;Acc:MGI:101802]	0	5.29066	0.00155653	16	4	78	1260	433	556	68	17
ENSMUSG00000039057	Myo16	myosin XVI [Source:MGI Symbol;Acc:MGI:2685951]	0	5.28349	0.0165149	0	0	2	6	3	11	4	3
ENSMUSG00000038740	Mvb12b	multivesicular body subunit 12B [Source:MGI Symbol;Acc:MGI:1919793]	0	5.28246	1.67465e-05	34	0	127	426	1040	1139	577	691
ENSMUSG00000035615	Frmpd1	FERM and PDZ domain containing 1 [Source:MGI Symbol;Acc:MGI:2446274]	0	5.2783	0.00255401	1	1	3	29	119	84	13	29
ENSMUSG00000049001	Ndnf	neuron-derived neurotrophic factor [Source:MGI Symbol;Acc:MGI:1915419]	0	5.27305	0.000376057	0	4	169	157	76	45	34	48
ENSMUSG00000037185	Krt80	keratin 80 [Source:MGI Symbol;Acc:MGI:1921377]	0	5.27185	3.20617e-10	11	12	441	937	234	323	443	471
ENSMUSG00000108046	RP23-318B18.1		0	5.27158	0.0289811	0	0	0	2	6	10	8	3
ENSMUSG00000050677	Ccdc96	coiled-coil domain containing 96 [Source:MGI Symbol;Acc:MGI:1913967]	0	5.27111	0.000764925	0	8	13	87	228	219	271	266
ENSMUSG00000023999	Kif6	kinesin family member 6 [Source:MGI Symbol;Acc:MGI:1098238]	0	5.26991	0.000627864	2	0	4	25	70	58	51	62
ENSMUSG00000054057	A930004D18Rik	RIKEN cDNA A930004D18 gene [Source:MGI Symbol;Acc:MGI:1925190]	0	5.25293	2.98577e-06	6	1	81	172	151	152	135	163
ENSMUSG00000031554	Adam5	a disintegrin and metallopeptidase domain 5 [Source:MGI Symbol;Acc:MGI:104730]	0	5.2441	0.0451492	0	0	3	2	12	10	0	1
ENSMUSG00000030711	Sult1a1	sulfotransferase family 1A, phenol-preferring, member 1 [Source:MGI Symbol;Acc:MGI:102896]	0	5.24248	0.000386886	5	4	80	274	33	40	464	226
ENSMUSG00000104093	A330015K06Rik	RIKEN cDNA A330015K06 gene [Source:MGI Symbol;Acc:MGI:2443553]	0	5.23286	0.0269284	0	0	0	10	4	6	3	5
ENSMUSG00000027347	Rasgrp1	RAS guanyl releasing protein 1 [Source:MGI Symbol;Acc:MGI:1314635]	0	5.22794	0.0347346	0	0	0	5	6	11	5	1
ENSMUSG00000032258	Lca5	Leber congenital amaurosis 5 (human) [Source:MGI Symbol;Acc:MGI:1923032]	0	5.2252	1.48062e-06	4	3	91	124	161	180	131	171
ENSMUSG00000097960	A330074K22Rik	RIKEN cDNA A330074K22 gene [Source:MGI Symbol;Acc:MGI:3045392]	0	5.22396	0.0112659	2	0	3	4	116	109	12	14
ENSMUSG00000063851	Rnf183	ring finger protein 183 [Source:MGI Symbol;Acc:MGI:1923322]	0	5.2231	7.22105e-08	4	6	163	212	210	218	208	215
ENSMUSG00000079852	Klra4	killer cell lectin-like receptor, subfamily A, member 4 [Source:MGI Symbol;Acc:MGI:101904]	0	5.22258	0.00406491	0	4	48	310	66	29	59	9
ENSMUSG00000037833	Sh2d4b	SH2 domain containing 4B [Source:MGI Symbol;Acc:MGI:1925182]	0	5.22232	0.000289693	5	2	9	140	140	185	121	257
ENSMUSG00000024986	Hhex	hematopoietically expressed homeobox [Source:MGI Symbol;Acc:MGI:96086]	0	5.22018	5.31707e-24	111	37	2831	2459	2940	2774	3258	2719
ENSMUSG00000105144	RP23-204O17.2		0	5.21814	0.0477062	0	0	0	0	6	6	5	11
ENSMUSG00000046387	Pcdhb17	protocadherin beta 17 [Source:MGI Symbol;Acc:MGI:2136754]	0	5.21231	0.000183107	4	4	14	101	320	192	157	197
ENSMUSG00000091297	Gm8439	predicted gene 8439 [Source:MGI Symbol;Acc:MGI:3648581]	0	5.2118	0.0395682	0	0	6	11	6	3	1	0
ENSMUSG00000032036	Kirrel3	kin of IRRE like 3 (Drosophila) [Source:MGI Symbol;Acc:MGI:1914953]	0	5.20704	0.000167956	2	0	16	19	73	60	38	52
ENSMUSG00000029761	Cald1	caldesmon 1 [Source:MGI Symbol;Acc:MGI:88250]	0	5.20369	7.06196e-07	44	65	544	2296	4631	4092	534	943
ENSMUSG00000037780	Mbl1	mannose-binding lectin (protein A) 1 [Source:MGI Symbol;Acc:MGI:96923]	0	5.20205	0.0491267	0	0	6	1	12	0	7	1
ENSMUSG00000029659	Medag	mesenteric estrogen dependent adipogenesis [Source:MGI Symbol;Acc:MGI:1917967]	0	5.20061	0.033366	0	0	3	15	3	2	3	1
ENSMUSG00000045827	Serpinb9	serine (or cysteine) peptidase inhibitor, clade B, member 9 [Source:MGI Symbol;Acc:MGI:106603]	0	5.19768	2.88551e-19	27	29	1399	979	832	1357	742	1232
ENSMUSG00000036036	Zfp57	zinc finger protein 57 [Source:MGI Symbol;Acc:MGI:99204]	0	5.19614	2.91855e-14	18	10	444	770	499	466	585	475
ENSMUSG00000031075	Ano1	anoctamin 1, calcium activated chloride channel [Source:MGI Symbol;Acc:MGI:2142149]	0	5.19347	6.455e-10	51	464	11515	11411	7794	9236	11451	12126
ENSMUSG00000002847	Pla1a	phospholipase A1 member A [Source:MGI Symbol;Acc:MGI:1934677]	0	5.19246	1.93279e-05	4	3	42	209	121	174	91	204
ENSMUSG00000024526	Cidea	cell death-inducing DNA fragmentation factor, alpha subunit-like effector A [Source:MGI Symbol;Acc:MGI:1270845]	0	5.19158	2.21892e-05	2	1	85	61	79	59	39	45
ENSMUSG00000067924	Cxx1b	CAAX box 1B [Source:MGI Symbol;Acc:MGI:3576504]	0	5.18939	6.7112e-05	2	1	18	40	75	86	74	82
ENSMUSG00000038248	Sobp	sine oculis-binding protein homolog (Drosophila) [Source:MGI Symbol;Acc:MGI:1924427]	0	5.18645	0.0227741	3	1	0	2	174	206	60	42
ENSMUSG00000035246	Pcyt1b	phosphate cytidylyltransferase 1, choline, beta isoform [Source:MGI Symbol;Acc:MGI:2147987]	0	5.18202	1.62939e-08	21	7	166	672	809	585	240	707
ENSMUSG00000025185	Loxl4	lysyl oxidase-like 4 [Source:MGI Symbol;Acc:MGI:1914823]	0	5.18154	3.73776e-05	0	32	1241	1071	319	255	553	463
ENSMUSG00000041649	Klf8	Kruppel-like factor 8 [Source:MGI Symbol;Acc:MGI:2442430]	0	5.18128	0.0365006	0	0	2	5	2	8	0	10
ENSMUSG00000026380	Tfcp2l1	transcription factor CP2-like 1 [Source:MGI Symbol;Acc:MGI:2444691]	0	5.18037	1.45237e-06	189	31	1099	809	3623	6212	3823	8887
ENSMUSG00000017765	Slc12a4	solute carrier family 12, member 4 [Source:MGI Symbol;Acc:MGI:1309465]	0	5.17948	0.00019687	4	5	189	299	235	263	30	43
ENSMUSG00000007440	Pcdha11	protocadherin alpha 11 [Source:MGI Symbol;Acc:MGI:1298372]	0	5.17853	0.0417562	0	0	2	0	6	10	1	8
ENSMUSG00000039934	Gsap	gamma-secretase activating protein [Source:MGI Symbol;Acc:MGI:2442259]	0	5.16626	4.92751e-17	53	13	807	921	1560	1316	1446	1266
ENSMUSG00000086010	Gm15318	predicted gene 15318 [Source:MGI Symbol;Acc:MGI:3705106]	0	5.15615	0.000670444	12	0	24	63	289	238	366	348
ENSMUSG00000025383	Il23a	interleukin 23, alpha subunit p19 [Source:MGI Symbol;Acc:MGI:1932410]	0	5.14963	7.48408e-05	2	1	20	44	78	108	62	52
ENSMUSG00000014303	Glis2	GLIS family zinc finger 2 [Source:MGI Symbol;Acc:MGI:1932535]	0	5.14751	3.4157e-11	85	35	480	1467	2419	2827	2760	3392
ENSMUSG00000032238	Rora	RAR-related orphan receptor alpha [Source:MGI Symbol;Acc:MGI:104661]	0	5.14579	8.50765e-06	14	5	138	55	623	476	283	550
ENSMUSG00000029765	Plxna4	plexin A4 [Source:MGI Symbol;Acc:MGI:2179061]	0	5.13985	0.00161219	4	1	6	44	68	272	79	111
ENSMUSG00000030255	Sspn	sarcospan [Source:MGI Symbol;Acc:MGI:1353511]	0	5.13972	0.0357854	1	0	1	6	71	55	1	1
ENSMUSG00000073489	Ifi204	interferon activated gene 204 [Source:MGI Symbol;Acc:MGI:96429]	0	5.13599	3.16073e-05	2	5	220	165	42	129	106	153
ENSMUSG00000106662	RP23-311A21.2		0	5.1349	0.0330187	0	0	3	0	10	5	3	5
ENSMUSG00000039632	Ccdc151	coiled-coil domain containing 151 [Source:MGI Symbol;Acc:MGI:1924859]	0	5.13355	0.00484723	1	1	0	13	62	57	46	75
ENSMUSG00000056632	Dsg3	desmoglein 3 [Source:MGI Symbol;Acc:MGI:99499]	0	5.12956	0.000141953	1	7	47	111	295	297	95	112
ENSMUSG00000039891	Txlnb	taxilin beta [Source:MGI Symbol;Acc:MGI:2671945]	0	5.12828	0.0254448	0	0	2	5	1	10	4	4
ENSMUSG00000063704	Mapk15	mitogen-activated protein kinase 15 [Source:MGI Symbol;Acc:MGI:2652894]	0	5.1246	0.000752145	12	4	11	49	346	631	276	464
ENSMUSG00000040364	Sec1	secretory blood group 1 [Source:MGI Symbol;Acc:MGI:1928893]	0	5.12376	0.026568	0	0	1	5	3	3	11	3
ENSMUSG00000056486	Chn1	chimerin 1 [Source:MGI Symbol;Acc:MGI:1915674]	0	5.10924	0.000203762	2	2	34	37	89	162	31	115
ENSMUSG00000032038	St3gal4	ST3 beta-galactoside alpha-2,3-sialyltransferase 4 [Source:MGI Symbol;Acc:MGI:1316743]	0	5.10081	3.72549e-10	239	41	1493	3536	6799	7353	5183	4924
ENSMUSG00000069755	Zfp125	zinc finger protein 125 [Source:MGI Symbol;Acc:MGI:1336211]	0	5.08211	0.00166057	5	0	148	8	143	66	130	37
ENSMUSG00000034563	Ccpg1	cell cycle progression 1 [Source:MGI Symbol;Acc:MGI:1196419]	0	5.08154	0.0336479	0	0	2	2	11	6	3	1
ENSMUSG00000032076	Cadm1	cell adhesion molecule 1 [Source:MGI Symbol;Acc:MGI:1889272]	0	5.07571	9.59065e-12	142	187	2403	2693	11057	8473	5648	5697
ENSMUSG00000026249	Serpine2	serine (or cysteine) peptidase inhibitor, clade E, member 2 [Source:MGI Symbol;Acc:MGI:101780]	0	5.06579	0.000651483	4	4	64	172	176	304	9	155
ENSMUSG00000030000	Add2	adducin 2 (beta) [Source:MGI Symbol;Acc:MGI:87919]	0	5.06175	0.00338781	11	4	8	69	587	622	267	36
ENSMUSG00000018387	Shroom1	shroom family member 1 [Source:MGI Symbol;Acc:MGI:1919024]	0	5.0595	5.67393e-12	22	7	382	396	752	538	496	452
ENSMUSG00000036564	Ndrg4	N-myc downstream regulated gene 4 [Source:MGI Symbol;Acc:MGI:2384590]	0	5.05199	6.37223e-05	2	1	34	34	71	73	34	93
ENSMUSG00000028356	Ambp	alpha 1 microglobulin/bikunin [Source:MGI Symbol;Acc:MGI:88002]	0	5.04934	0.000450569	127	4	341	473	4255	5483	1528	930
ENSMUSG00000048022	Tmem229a	transmembrane protein 229A [Source:MGI Symbol;Acc:MGI:2442812]	0	5.0419	0.000401636	7	2	61	37	344	242	207	54
ENSMUSG00000053137	Mapk11	mitogen-activated protein kinase 11 [Source:MGI Symbol;Acc:MGI:1338024]	0	5.03347	8.22139e-12	12	26	413	367	613	892	754	1063
ENSMUSG00000087380	2210408F21Rik	RIKEN cDNA 2210408F21 gene [Source:MGI Symbol;Acc:MGI:1920902]	0	5.0281	1.89824e-05	2	1	72	51	49	47	64	47
ENSMUSG00000008734	Gprc5b	G protein-coupled receptor, family C, group 5, member B [Source:MGI Symbol;Acc:MGI:1927596]	0	5.01752	2.82072e-05	15	5	184	485	540	619	60	130
ENSMUSG00000020878	Lrrc46	leucine rich repeat containing 46 [Source:MGI Symbol;Acc:MGI:1916547]	0	5.01546	0.00212728	0	1	3	7	35	25	24	36
ENSMUSG00000018008	Cyth4	cytohesin 4 [Source:MGI Symbol;Acc:MGI:2441702]	0	5.01476	0.00353331	0	1	5	32	31	46	11	4
ENSMUSG00000040152	Thbs1	thrombospondin 1 [Source:MGI Symbol;Acc:MGI:98737]	0	5.00248	3.93905e-15	68	123	2014	3114	4122	4612	1606	4514
ENSMUSG00000040009	Gnaz	guanine nucleotide binding protein, alpha z subunit [Source:MGI Symbol;Acc:MGI:95780]	0	4.99641	0.00131164	5	5	7	53	294	331	127	242
ENSMUSG00000030510	Cers3	ceramide synthase 3 [Source:MGI Symbol;Acc:MGI:2681008]	0	4.99309	0.00269737	19	6	1091	996	79	48	102	61
ENSMUSG00000073412	Lst1	leukocyte specific transcript 1 [Source:MGI Symbol;Acc:MGI:1096324]	0	4.99101	0.00061702	1	0	11	9	16	20	39	29
ENSMUSG00000025584	Pde8a	phosphodiesterase 8A [Source:MGI Symbol;Acc:MGI:1277116]	0	4.99077	0.00537059	20	6	6	67	169	112	1199	1070
ENSMUSG00000033287	Kctd17	potassium channel tetramerisation domain containing 17 [Source:MGI Symbol;Acc:MGI:1920094]	0	4.98899	0.000139293	6	3	34	181	243	185	229	51
ENSMUSG00000079262	Slco1a6	solute carrier organic anion transporter family, member 1a6 [Source:MGI Symbol;Acc:MGI:1351906]	0	4.98659	0.0108079	1	0	0	6	48	15	39	15
ENSMUSG00000054855	Rnd1	Rho family GTPase 1 [Source:MGI Symbol;Acc:MGI:2444878]	0	4.97907	1.16731e-06	6	12	98	170	355	540	241	480
ENSMUSG00000105021	RP24-275F18.1		0	4.97792	0.0456629	0	0	4	2	12	3	1	1
ENSMUSG00000004044	Ptrf	polymerase I and transcript release factor [Source:MGI Symbol;Acc:MGI:1277968]	0	4.97749	2.00656e-21	351	222	5912	8998	11611	10838	10174	9216
ENSMUSG00000030352	Tspan9	tetraspanin 9 [Source:MGI Symbol;Acc:MGI:1924558]	0	4.97669	7.15988e-17	114	28	1593	1947	2815	2992	2025	2328
ENSMUSG00000038725	Pkhd1l1	polycystic kidney and hepatic disease 1-like 1 [Source:MGI Symbol;Acc:MGI:2183153]	0	4.9754	0.000297321	2	6	174	14	206	119	146	183
ENSMUSG00000048699	4732456N10Rik	RIKEN cDNA 4732456N10 gene [Source:MGI Symbol;Acc:MGI:3045312]	0	4.96912	0.0455926	0	0	2	10	2	7	1	1
ENSMUSG00000020900	Myh10	myosin, heavy polypeptide 10, non-muscle [Source:MGI Symbol;Acc:MGI:1930780]	0	4.96903	3.79842e-07	40	29	201	272	1557	1331	1698	1875
ENSMUSG00000024302	Dtna	dystrobrevin alpha [Source:MGI Symbol;Acc:MGI:106039]	0	4.96345	0.00538242	1	0	16	15	53	28	3	4
ENSMUSG00000053062	Jam2	junction adhesion molecule 2 [Source:MGI Symbol;Acc:MGI:1933820]	0	4.95375	0.0105935	4	5	166	551	97	66	16	3
ENSMUSG00000039384	Dusp10	dual specificity phosphatase 10 [Source:MGI Symbol;Acc:MGI:1927070]	0	4.94799	1.68403e-14	34	44	605	1069	1570	1877	850	1828
ENSMUSG00000031342	Gpm6b	glycoprotein m6b [Source:MGI Symbol;Acc:MGI:107672]	0	4.94656	6.90301e-05	9	9	145	260	570	561	224	32
ENSMUSG00000031328	Flna	filamin, alpha [Source:MGI Symbol;Acc:MGI:95556]	0	4.94367	2.67404e-12	1325	1067	12591	25716	51500	56370	40923	47778
ENSMUSG00000026981	Il1rn	interleukin 1 receptor antagonist [Source:MGI Symbol;Acc:MGI:96547]	0	4.93371	6.41411e-11	211	471	4739	5545	17000	17425	10862	13337
ENSMUSG00000022438	Parvb	parvin, beta [Source:MGI Symbol;Acc:MGI:2153063]	0	4.93261	0.0258028	1	0	1	6	69	33	7	1
ENSMUSG00000013419	Zfp651	zinc finger protein 651 [Source:MGI Symbol;Acc:MGI:2670992]	0	4.92917	0.000715397	24	1	36	93	792	777	276	350
ENSMUSG00000031734	Irx3	Iroquois related homeobox 3 [Source:MGI Symbol;Acc:MGI:1197522]	0	4.92527	0.00356769	2	2	7	14	32	41	172	152
ENSMUSG00000048644	Ctxn1	cortexin 1 [Source:MGI Symbol;Acc:MGI:88566]	0	4.92304	1.83558e-09	34	52	332	720	2129	2463	1249	1650
ENSMUSG00000056091	St3gal5	ST3 beta-galactoside alpha-2,3-sialyltransferase 5 [Source:MGI Symbol;Acc:MGI:1339963]	0	4.91794	0.000287798	27	2	17	447	712	739	423	341
ENSMUSG00000022587	Ly6e	lymphocyte antigen 6 complex, locus E [Source:MGI Symbol;Acc:MGI:106651]	0	4.9139	3.2177e-13	291	953	12777	22722	17772	25815	21856	23948
ENSMUSG00000022759	Lrrc74b	leucine rich repeat containing 74B [Source:MGI Symbol;Acc:MGI:1921935]	0	4.90867	0.04468	0	0	2	4	10	4	1	1
ENSMUSG00000097352	C920009B18Rik	RIKEN cDNA C920009B18 gene [Source:MGI Symbol;Acc:MGI:3583961]	0	4.90666	0.0224434	1	1	143	37	3	2	8	9
ENSMUSG00000038463	Olfml2b	olfactomedin-like 2B [Source:MGI Symbol;Acc:MGI:2443310]	0	4.9003	0.0220825	5	1	2	8	335	173	40	15
ENSMUSG00000029484	Anxa3	annexin A3 [Source:MGI Symbol;Acc:MGI:1201378]	0	4.90004	9.21856e-15	295	854	16675	20422	14869	17674	20292	23478
ENSMUSG00000052384	Nrros	negative regulator of reactive oxygen species [Source:MGI Symbol;Acc:MGI:2445095]	0	4.89891	0.0155981	0	1	2	1	40	11	56	11
ENSMUSG00000027867	Spag17	sperm associated antigen 17 [Source:MGI Symbol;Acc:MGI:1921612]	0	4.88276	0.00146169	1	0	13	7	31	36	19	8
ENSMUSG00000031925	Maml2	mastermind like 2 (Drosophila) [Source:MGI Symbol;Acc:MGI:2389460]	0	4.88236	1.50025e-12	43	15	549	415	1187	1043	1042	1097
ENSMUSG00000027224	Duoxa1	dual oxidase maturation factor 1 [Source:MGI Symbol;Acc:MGI:2384861]	0	4.88138	0.000447097	2	3	9	71	107	113	70	130
ENSMUSG00000045777	Ifitm10	interferon induced transmembrane protein 10 [Source:MGI Symbol;Acc:MGI:2444776]	0	4.88108	0.0121305	1	0	1	6	39	52	7	9
ENSMUSG00000026546	Cfap45	cilia and flagella associated protein 45 [Source:MGI Symbol;Acc:MGI:1919120]	0	4.87385	0.00373644	4	0	9	14	147	126	54	31
ENSMUSG00000050578	Mmp13	matrix metallopeptidase 13 [Source:MGI Symbol;Acc:MGI:1340026]	0	4.86449	0.00473276	1	0	13	59	9	17	7	6
ENSMUSG00000035274	Tpbg	trophoblast glycoprotein [Source:MGI Symbol;Acc:MGI:1341264]	0	4.86303	1.54758e-10	20	8	223	358	544	552	471	418
ENSMUSG00000020668	Kif3c	kinesin family member 3C [Source:MGI Symbol;Acc:MGI:107979]	0	4.85418	4.00897e-08	34	11	193	293	995	1044	748	798
ENSMUSG00000070576	Mn1	meningioma 1 [Source:MGI Symbol;Acc:MGI:1261813]	0	4.84882	0.0261681	1	0	0	3	54	31	20	3
ENSMUSG00000024395	Lims2	LIM and senescent cell antigen like domains 2 [Source:MGI Symbol;Acc:MGI:2385067]	0	4.84784	0.00502694	2	1	22	5	115	111	9	31
ENSMUSG00000086681	Gm16178	predicted gene 16178 [Source:MGI Symbol;Acc:MGI:3801783]	0	4.84251	0.0050658	1	0	2	14	38	38	11	8
ENSMUSG00000097636	5830416P10Rik	RIKEN cDNA 5830416P10 gene [Source:MGI Symbol;Acc:MGI:1922001]	0	4.83152	8.78855e-07	24	4	102	573	374	293	523	604
ENSMUSG00000097715	Gpr137b-ps	G protein-coupled receptor 137B, pseudogene [Source:MGI Symbol;Acc:MGI:3710533]	0	4.81646	3.1263e-05	27	5	143	181	257	341	491	1393
ENSMUSG00000049807	Arhgap23	Rho GTPase activating protein 23 [Source:MGI Symbol;Acc:MGI:3697726]	0	4.81138	3.02933e-09	40	3	400	469	691	720	648	745
ENSMUSG00000028597	Gpx7	glutathione peroxidase 7 [Source:MGI Symbol;Acc:MGI:1914555]	0	4.81092	0.00165865	2	6	17	24	212	95	149	269
ENSMUSG00000020836	Coro6	coronin 6 [Source:MGI Symbol;Acc:MGI:2183448]	0	4.80403	0.00868309	4	2	2	16	176	244	58	55
ENSMUSG00000024544	Ldlrad4	low density lipoprotein receptor class A domain containing 4 [Source:MGI Symbol;Acc:MGI:1277150]	0	4.79837	2.22957e-06	9	16	115	230	657	743	233	311
ENSMUSG00000050989	Sepn1	selenoprotein N, 1 [Source:MGI Symbol;Acc:MGI:2151208]	0	4.79623	4.77888e-09	92	14	423	996	1731	1915	1934	2017
ENSMUSG00000040729	Cep126	centrosomal protein 126 [Source:MGI Symbol;Acc:MGI:2680221]	0	4.79206	3.7572e-06	6	4	98	158	162	179	149	149
ENSMUSG00000043885	Slc36a4	solute carrier family 36 (proton/amino acid symporter), member 4 [Source:MGI Symbol;Acc:MGI:2442595]	0	4.79017	3.35595e-11	24	9	317	359	449	467	649	626
ENSMUSG00000028347	Tmeff1	transmembrane protein with EGF-like and two follistatin-like domains 1 [Source:MGI Symbol;Acc:MGI:1926810]	0	4.78706	1.49893e-05	27	2	222	176	718	803	228	290
ENSMUSG00000003541	Ier3	immediate early response 3 [Source:MGI Symbol;Acc:MGI:104814]	0	4.78351	2.9786e-16	92	147	1688	3287	3648	4607	3015	5233
ENSMUSG00000038400	Pmepa1	prostate transmembrane protein, androgen induced 1 [Source:MGI Symbol;Acc:MGI:1929600]	0	4.78168	8.4389e-11	96	377	4493	7627	10232	10644	5617	4755
ENSMUSG00000031351	Zfp185	zinc finger protein 185 [Source:MGI Symbol;Acc:MGI:108095]	0	4.7673	4.34915e-12	17	22	553	305	581	541	613	835
ENSMUSG00000024659	Anxa1	annexin A1 [Source:MGI Symbol;Acc:MGI:96819]	0	4.75667	4.52141e-21	682	476	14578	16384	13201	17131	17476	19704
ENSMUSG00000035969	Rusc2	RUN and SH3 domain containing 2 [Source:MGI Symbol;Acc:MGI:2140371]	0	4.75506	2.83003e-07	14	9	194	202	527	548	172	334
ENSMUSG00000052125	F730043M19Rik	RIKEN cDNA F730043M19 gene [Source:MGI Symbol;Acc:MGI:2443237]	0	4.75006	0.000115669	5	1	55	96	73	44	169	84
ENSMUSG00000018566	Slc2a4	solute carrier family 2 (facilitated glucose transporter), member 4 [Source:MGI Symbol;Acc:MGI:95758]	0	4.74534	0.000248113	3	4	28	43	112	127	115	204
ENSMUSG00000086544	Chn1os3	chimerin 1, opposite strand 3 [Source:MGI Symbol;Acc:MGI:3705094]	0	4.74448	0.00862894	1	0	13	16	13	28	0	33
ENSMUSG00000061013	Mkx	mohawk homeobox [Source:MGI Symbol;Acc:MGI:2687286]	0	4.73988	0.0300676	3	0	11	1	1	42	91	122
ENSMUSG00000012428	Steap4	STEAP family member 4 [Source:MGI Symbol;Acc:MGI:1923560]	0	4.7356	0.00823831	5	6	13	361	133	357	5	93
ENSMUSG00000087113	Gm11714	predicted gene 11714 [Source:MGI Symbol;Acc:MGI:3649214]	0	4.73232	0.000801567	1	0	20	27	9	11	15	20
ENSMUSG00000053552	Ebf4	early B cell factor 4 [Source:MGI Symbol;Acc:MGI:2385972]	0	4.72462	0.0177965	1	0	1	2	46	34	11	8
ENSMUSG00000046223	Plaur	plasminogen activator, urokinase receptor [Source:MGI Symbol;Acc:MGI:97612]	0	4.71545	2.82142e-11	79	321	2988	6633	5483	4742	7070	8308
ENSMUSG00000032875	Arhgef17	Rho guanine nucleotide exchange factor (GEF) 17 [Source:MGI Symbol;Acc:MGI:2673002]	0	4.71393	7.36261e-15	274	103	2354	3868	6359	6510	5789	5821
ENSMUSG00000037942	Crp	C-reactive protein, pentraxin-related [Source:MGI Symbol;Acc:MGI:88512]	0	4.71351	6.48005e-13	44	33	1056	590	1229	1770	577	1161
ENSMUSG00000103593	Gm37352	predicted gene, 37352 [Source:MGI Symbol;Acc:MGI:5610580]	0	4.68805	0.00907291	3	2	11	15	20	16	117	255
ENSMUSG00000074280	Gm6166	predicted gene 6166 [Source:MGI Symbol;Acc:MGI:3645893]	0	4.68785	0.00329618	5	0	9	19	51	64	148	126
ENSMUSG00000021108	Prkch	protein kinase C, eta [Source:MGI Symbol;Acc:MGI:97600]	0	4.68651	2.56389e-08	34	3	423	291	598	479	487	620
ENSMUSG00000025586	Cpeb1	cytoplasmic polyadenylation element binding protein 1 [Source:MGI Symbol;Acc:MGI:108442]	0	4.68513	0.0102129	2	0	2	10	40	61	5	61
ENSMUSG00000038060	Dlec1	deleted in lung and esophageal cancer 1 [Source:MGI Symbol;Acc:MGI:2443671]	0	4.68314	0.00421076	4	0	5	14	79	66	46	126
ENSMUSG00000014158	Trpv4	transient receptor potential cation channel, subfamily V, member 4 [Source:MGI Symbol;Acc:MGI:1926945]	0	4.67571	0.00470637	5	1	99	162	106	92	19	4
ENSMUSG00000055809	Dnaaf3	dynein, axonemal assembly factor 3 [Source:MGI Symbol;Acc:MGI:3588207]	0	4.67453	7.35841e-05	6	1	49	64	112	108	102	138
ENSMUSG00000078648	Gm17546	predicted gene, 17546 [Source:MGI Symbol;Acc:MGI:4937180]	0	4.67039	0.0314247	1	0	60	7	9	13	0	4
ENSMUSG00000033276	Stk36	serine/threonine kinase 36 [Source:MGI Symbol;Acc:MGI:1920831]	0	4.66734	2.58958e-06	21	8	79	194	534	550	476	494
ENSMUSG00000013698	Pea15a	phosphoprotein enriched in astrocytes 15A [Source:MGI Symbol;Acc:MGI:104799]	0	4.66559	4.45658e-12	182	113	1182	6337	4253	4329	4668	2816
ENSMUSG00000025790	Slco3a1	solute carrier organic anion transporter family, member 3a1 [Source:MGI Symbol;Acc:MGI:1351867]	0	4.65771	0.000474503	4	370	1266	2710	6438	9009	5601	7731
ENSMUSG00000060402	Chst8	carbohydrate (N-acetylgalactosamine 4-0) sulfotransferase 8 [Source:MGI Symbol;Acc:MGI:1916197]	0	4.65021	1.41876e-05	25	3	87	177	539	501	418	447
ENSMUSG00000045031	Cetn4	centrin 4 [Source:MGI Symbol;Acc:MGI:2677454]	0	4.64976	0.000190233	2	2	19	34	87	77	58	65
ENSMUSG00000033960	9430020K01Rik	RIKEN cDNA 9430020K01 gene [Source:MGI Symbol;Acc:MGI:2685174]	0	4.63796	5.19513e-06	13	3	190	170	136	171	228	350
ENSMUSG00000044726	Erich5	glutamate rich 5 [Source:MGI Symbol;Acc:MGI:2447772]	0	4.63766	0.0242186	15	3	63	1158	40	22	62	18
ENSMUSG00000058126	Tpm3-rs7	tropomyosin 3, related sequence 7 [Source:MGI Symbol;Acc:MGI:99705]	0	4.63616	0.00922605	72	40	2495	90	2997	47	2900	57
ENSMUSG00000043664	Tmem221	transmembrane protein 221 [Source:MGI Symbol;Acc:MGI:3525074]	0	4.63616	0.00154897	0	1	14	15	23	26	15	5
ENSMUSG00000042066	Tmcc2	transmembrane and coiled-coil domains 2 [Source:MGI Symbol;Acc:MGI:1916125]	0	4.6309	0.0159668	1	0	1	6	22	45	3	19
ENSMUSG00000006154	Eps8l1	EPS8-like 1 [Source:MGI Symbol;Acc:MGI:1914675]	0	4.62887	1.35793e-12	40	11	421	676	753	719	692	646
ENSMUSG00000040447	Spns2	spinster homolog 2 [Source:MGI Symbol;Acc:MGI:2384936]	0	4.62775	7.88854e-15	311	194	4354	4426	5497	4867	10482	9758
ENSMUSG00000073418	C4b	complement component 4B (Chido blood group) [Source:MGI Symbol;Acc:MGI:88228]	0	4.62337	0.00739314	18	6	41	24	619	750	408	17
ENSMUSG00000063727	Tnfrsf11b	tumor necrosis factor receptor superfamily, member 11b (osteoprotegerin) [Source:MGI Symbol;Acc:MGI:109587]	0	4.62187	0.0177137	83	32	5566	1604	563	513	12	39
ENSMUSG00000004540	Psg17	pregnancy specific glycoprotein 17 [Source:MGI Symbol;Acc:MGI:1347250]	0	4.61758	0.0031981	0	1	3	26	9	15	16	29
ENSMUSG00000056870	Gulp1	GULP, engulfment adaptor PTB domain containing 1 [Source:MGI Symbol;Acc:MGI:1920407]	0	4.61212	0.010585	8	1	18	2	248	133	181	112
ENSMUSG00000063011	Msln	mesothelin [Source:MGI Symbol;Acc:MGI:1888992]	0	4.60668	2.20585e-06	89	1494	18074	34301	18455	20958	17694	21471
ENSMUSG00000054793	Cadm4	cell adhesion molecule 4 [Source:MGI Symbol;Acc:MGI:2449088]	0	4.60599	1.34617e-05	40	17	154	261	1477	1551	449	459
ENSMUSG00000027712	Anxa5	annexin A5 [Source:MGI Symbol;Acc:MGI:106008]	0	4.6049	2.9975e-13	167	423	4501	5741	9771	10839	7413	9233
ENSMUSG00000032740	Ccdc88a	coiled coil domain containing 88A [Source:MGI Symbol;Acc:MGI:1925177]	0	4.60198	3.2365e-05	8	6	113	295	218	168	232	64
ENSMUSG00000045662	Henmt1	HEN1 methyltransferase homolog 1 (Arabidopsis) [Source:MGI Symbol;Acc:MGI:1913965]	0	4.59899	0.0363977	0	1	19	53	17	3	0	3
ENSMUSG00000033965	Slc16a2	solute carrier family 16 (monocarboxylic acid transporters), member 2 [Source:MGI Symbol;Acc:MGI:1203732]	0	4.59131	0.000729271	19	2	94	463	219	434	28	311
ENSMUSG00000035694	Caps2	calcyphosphine 2 [Source:MGI Symbol;Acc:MGI:2441980]	0	4.58855	0.00673345	1	0	2	8	37	21	8	17
ENSMUSG00000037405	Icam1	intercellular adhesion molecule 1 [Source:MGI Symbol;Acc:MGI:96392]	0	4.5849	1.35193e-16	54	28	1152	1045	929	1353	930	720
ENSMUSG00000009731	Kcnd1	potassium voltage-gated channel, Shal-related family, member 1 [Source:MGI Symbol;Acc:MGI:96671]	0	4.58417	0.0001048	7	3	44	73	159	117	188	192
ENSMUSG00000022102	Dok2	docking protein 2 [Source:MGI Symbol;Acc:MGI:1332623]	0	4.58369	2.23326e-07	14	9	127	396	232	331	267	408
ENSMUSG00000032679	Cd59a	CD59a antigen [Source:MGI Symbol;Acc:MGI:109177]	0	4.58267	0.0257872	11	1	5	14	342	424	15	92
ENSMUSG00000049532	Sall2	sal-like 2 (Drosophila) [Source:MGI Symbol;Acc:MGI:1354373]	0	4.58251	6.36619e-06	18	7	122	240	572	532	270	145
ENSMUSG00000055745	Ldoc1l	leucine zipper, down-regulated in cancer 1-like [Source:MGI Symbol;Acc:MGI:2675858]	0	4.57974	9.35691e-05	31	3	52	214	671	533	405	619
ENSMUSG00000040430	Pitpnc1	phosphatidylinositol transfer protein, cytoplasmic 1 [Source:MGI Symbol;Acc:MGI:1919045]	0	4.57656	4.46417e-16	69	29	845	1232	1600	1611	948	1033
ENSMUSG00000003279	Dlgap1	discs, large (Drosophila) homolog-associated protein 1 [Source:MGI Symbol;Acc:MGI:1346065]	0	4.57564	0.00262661	14	19	1724	103	124	119	272	87
ENSMUSG00000037143	Cfap61	cilia and flagella associated protein 61 [Source:MGI Symbol;Acc:MGI:1926024]	0	4.571	0.00777492	2	0	1	6	40	40	40	39
ENSMUSG00000026509	Capn2	calpain 2 [Source:MGI Symbol;Acc:MGI:88264]	0	4.56668	6.19927e-19	94	174	2287	2968	3953	4217	3875	3449
ENSMUSG00000055407	Map6	microtubule-associated protein 6 [Source:MGI Symbol;Acc:MGI:1201690]	0	4.56329	3.03033e-06	9	19	504	744	170	213	240	271
ENSMUSG00000021136	Smoc1	SPARC related modular calcium binding 1 [Source:MGI Symbol;Acc:MGI:1929878]	0	4.56295	0.0223553	23	7	5	9	660	660	35	854
ENSMUSG00000029094	Afap1	actin filament associated protein 1 [Source:MGI Symbol;Acc:MGI:1917542]	0	4.56002	7.94884e-13	68	47	534	926	1813	1967	1423	1962
ENSMUSG00000016283	H2-M2	histocompatibility 2, M region locus 2 [Source:MGI Symbol;Acc:MGI:95914]	0	4.55856	0.0432649	1	2	1	0	9	46	51	145
ENSMUSG00000079481	Nhsl2	NHS-like 2 [Source:MGI Symbol;Acc:MGI:3645090]	0	4.55805	0.014488	24	1	10	6	436	418	459	475
ENSMUSG00000048216	Gpr85	G protein-coupled receptor 85 [Source:MGI Symbol;Acc:MGI:1927851]	0	4.55742	0.00628583	2	0	5	6	75	40	20	17
ENSMUSG00000045288	Ush1g	Usher syndrome 1G [Source:MGI Symbol;Acc:MGI:2450757]	0	4.55559	0.00556181	2	0	1	51	35	22	39	15
ENSMUSG00000044522	A730020M07Rik	RIKEN cDNA A730020M07 gene [Source:MGI Symbol;Acc:MGI:2442643]	0	4.55136	0.000212469	2	1	18	46	31	30	50	65
ENSMUSG00000034813	Grip1	glutamate receptor interacting protein 1 [Source:MGI Symbol;Acc:MGI:1921303]	0	4.54599	0.0313061	3	0	2	0	74	30	91	36
ENSMUSG00000048347	Pcdhb18	protocadherin beta 18 [Source:MGI Symbol;Acc:MGI:2136756]	0	4.54574	0.00540566	2	1	1	22	92	56	36	32
ENSMUSG00000091415	Ak9	adenylate kinase 9 [Source:MGI Symbol;Acc:MGI:2685080]	0	4.54436	0.00874224	1	2	1	6	49	70	56	65
ENSMUSG00000064246	Chil1	chitinase-like 1 [Source:MGI Symbol;Acc:MGI:1340899]	0	4.54297	0.0274711	2	0	6	3	35	18	99	1
ENSMUSG00000097448	Platr22	pluripotency associated transcript 22 [Source:MGI Symbol;Acc:MGI:4439804]	0	4.54187	0.00110128	1	0	13	12	13	10	15	27
ENSMUSG00000051043	Gprc5c	G protein-coupled receptor, family C, group 5, member C [Source:MGI Symbol;Acc:MGI:1917605]	0	4.53797	0.00186371	195	2	109	1270	3303	3412	2748	2872
ENSMUSG00000014599	Csf1	colony stimulating factor 1 (macrophage) [Source:MGI Symbol;Acc:MGI:1339753]	0	4.53615	8.22263e-09	35	50	308	717	1259	2194	1204	758
ENSMUSG00000034271	Jdp2	Jun dimerization protein 2 [Source:MGI Symbol;Acc:MGI:1932093]	0	4.53537	7.04607e-08	24	6	350	173	368	354	393	517
ENSMUSG00000052520	Cyp2j5	cytochrome P450, family 2, subfamily j, polypeptide 5 [Source:MGI Symbol;Acc:MGI:1270149]	0	4.52234	0.00366944	3	22	11	85	775	590	225	278
ENSMUSG00000085068	Gm15895	predicted gene 15895 [Source:MGI Symbol;Acc:MGI:3802071]	0	4.5132	0.00159601	1	1	31	59	12	30	19	9
ENSMUSG00000068452	Duox2	dual oxidase 2 [Source:MGI Symbol;Acc:MGI:3036280]	0	4.51042	1.29158e-07	112	232	609	4274	7272	5176	3219	5321
ENSMUSG00000031586	Rbpms	RNA binding protein gene with multiple splicing [Source:MGI Symbol;Acc:MGI:1334446]	0	4.5098	7.02743e-13	185	42	1517	1900	3382	3401	2649	2970
ENSMUSG00000000706	Btn1a1	butyrophilin, subfamily 1, member A1 [Source:MGI Symbol;Acc:MGI:103118]	0	4.5064	3.50167e-05	18	7	277	51	531	430	284	201
ENSMUSG00000054203	Ifi205	interferon activated gene 205 [Source:MGI Symbol;Acc:MGI:101847]	0	4.49714	0.011786	0	2	10	3	57	73	9	14
ENSMUSG00000007030	Vwa7	von Willebrand factor A domain containing 7 [Source:MGI Symbol;Acc:MGI:1306798]	0	4.49319	0.000275406	9	3	32	74	195	137	217	208
ENSMUSG00000036599	Chst12	carbohydrate sulfotransferase 12 [Source:MGI Symbol;Acc:MGI:1929064]	0	4.49073	7.92421e-05	14	1	114	196	149	115	276	191
ENSMUSG00000020937	Plcd3	phospholipase C, delta 3 [Source:MGI Symbol;Acc:MGI:107451]	0	4.48939	1.75483e-18	67	39	891	954	1282	1251	1655	1466
ENSMUSG00000028949	Smarcd3	SWI/SNF related, matrix associated, actin dependent regulator of chromatin, subfamily d, member 3 [Source:MGI Symbol;Acc:MGI:1914243]	0	4.48387	0.000288336	18	11	23	116	388	453	445	660
ENSMUSG00000024028	Tff2	trefoil factor 2 (spasmolytic protein 1) [Source:MGI Symbol;Acc:MGI:1306805]	0	4.48008	0.0153787	331	1	257	350	2142	1835	7888	9876
ENSMUSG00000035778	Ggta1	glycoprotein galactosyltransferase alpha 1, 3 [Source:MGI Symbol;Acc:MGI:95704]	0	4.47473	2.38781e-06	4	92	1508	1242	1052	770	1777	875
ENSMUSG00000026809	1700026L06Rik	RIKEN cDNA 1700026L06 gene [Source:MGI Symbol;Acc:MGI:1917237]	0	4.47452	0.00540709	1	0	5	4	28	24	16	9
ENSMUSG00000029648	Flt1	FMS-like tyrosine kinase 1 [Source:MGI Symbol;Acc:MGI:95558]	0	4.47284	0.00259943	2	0	7	18	28	13	23	66
ENSMUSG00000001120	Pcbp3	poly(rC) binding protein 3 [Source:MGI Symbol;Acc:MGI:1890470]	0	4.46646	0.000183147	27	0	95	207	418	425	314	350
ENSMUSG00000096586	Gm22918	predicted gene, 22918 [Source:MGI Symbol;Acc:MGI:5452695]	0	4.46573	0.00450211	0	1	16	5	28	12	21	5
ENSMUSG00000020032	Nuak1	NUAK family, SNF1-like kinase, 1 [Source:MGI Symbol;Acc:MGI:1925226]	0	4.46458	4.03494e-07	8	19	231	420	387	497	204	218
ENSMUSG00000086382	Chrna1os	cholinergic receptor, nicotinic, alpha polypeptide 1 (muscle), opposite strand [Source:MGI Symbol;Acc:MGI:3651120]	0	4.45852	0.00907291	2	0	63	20	26	15	1	22
ENSMUSG00000053004	Hrh1	histamine receptor H1 [Source:MGI Symbol;Acc:MGI:107619]	0	4.45743	5.9449e-05	6	3	66	94	115	147	70	145
ENSMUSG00000107350	RP23-42K10.4		0	4.45257	0.00026869	2	1	24	17	39	40	58	46
ENSMUSG00000051242	Pcdhb9	protocadherin beta 9 [Source:MGI Symbol;Acc:MGI:2136744]	0	4.45211	0.00318669	1	0	4	6	21	20	16	18
ENSMUSG00000053702	Nebl	nebulette [Source:MGI Symbol;Acc:MGI:1921353]	0	4.44888	0.00405049	5	2	93	212	54	96	16	13
ENSMUSG00000074625	Arhgap40	Rho GTPase activating protein 40 [Source:MGI Symbol;Acc:MGI:3649852]	0	4.44765	5.86929e-07	15	22	196	383	250	251	687	879
ENSMUSG00000043164	Tmem212	transmembrane protein 212 [Source:MGI Symbol;Acc:MGI:2685410]	0	4.44498	0.00186471	2	0	12	6	29	43	38	24
ENSMUSG00000050359	Sprr1a	small proline-rich protein 1A [Source:MGI Symbol;Acc:MGI:106660]	0	4.44403	0.000353515	105	944	2970	20564	28313	16163	2408	6802
ENSMUSG00000000253	Gmpr	guanosine monophosphate reductase [Source:MGI Symbol;Acc:MGI:1913605]	0	4.444	0.00260818	7	1	89	125	145	96	82	6
ENSMUSG00000020154	Ptprb	protein tyrosine phosphatase, receptor type, B [Source:MGI Symbol;Acc:MGI:97809]	0	4.4433	0.000626131	8	19	621	523	158	128	439	31
ENSMUSG00000032363	Adamts7	a disintegrin-like and metallopeptidase (reprolysin type) with thrombospondin type 1 motif, 7 [Source:MGI Symbol;Acc:MGI:1347346]	0	4.44056	8.78259e-06	8	13	116	145	343	457	213	223
ENSMUSG00000032470	Mras	muscle and microspikes RAS [Source:MGI Symbol;Acc:MGI:1100856]	0	4.43873	4.99618e-05	8	14	584	192	154	244	89	264
ENSMUSG00000014164	Klhl3	kelch-like 3 [Source:MGI Symbol;Acc:MGI:2445185]	0	4.43817	0.0113132	1	0	8	3	40	18	4	10
ENSMUSG00000037440	Vnn1	vanin 1 [Source:MGI Symbol;Acc:MGI:108395]	0	4.43801	5.28453e-10	301	327	2002	5014	7368	6689	10594	12412
ENSMUSG00000040187	Arntl2	aryl hydrocarbon receptor nuclear translocator-like 2 [Source:MGI Symbol;Acc:MGI:2684845]	0	4.43485	0.00119955	11	7	8	122	304	322	244	255
ENSMUSG00000032531	Amotl2	angiomotin-like 2 [Source:MGI Symbol;Acc:MGI:1929286]	0	4.43312	2.26889e-16	243	134	2277	3415	6072	5345	3984	4428
ENSMUSG00000013338	Fer1l4	fer-1-like 4 (C. elegans) [Source:MGI Symbol;Acc:MGI:1921812]	0	4.4211	1.50989e-06	11	15	97	364	343	225	314	475
ENSMUSG00000057335	Cep170	centrosomal protein 170 [Source:MGI Symbol;Acc:MGI:1918348]	0	4.41795	5.75657e-09	19	74	441	841	1678	1640	1018	1031
ENSMUSG00000022126	Irg1	immunoresponsive gene 1 [Source:MGI Symbol;Acc:MGI:103206]	0	4.40997	0.00520896	0	1	2	16	8	24	21	14
ENSMUSG00000041390	Mdfic	MyoD family inhibitor domain containing [Source:MGI Symbol;Acc:MGI:104611]	0	4.40958	4.50811e-08	56	11	339	325	1048	879	912	877
ENSMUSG00000056185	Snx32	sorting nexin 32 [Source:MGI Symbol;Acc:MGI:2444704]	0	4.40619	0.00124295	7	1	23	29	137	139	85	127
ENSMUSG00000022227	Mcpt1	mast cell protease 1 [Source:MGI Symbol;Acc:MGI:96937]	0	4.40559	0.00261176	0	5	21	143	24	87	38	56
ENSMUSG00000037032	Apbb1	amyloid beta (A4) precursor protein-binding, family B, member 1 [Source:MGI Symbol;Acc:MGI:107765]	0	4.39957	0.00103307	11	7	16	87	224	327	165	408
ENSMUSG00000024238	Zeb1	zinc finger E-box binding homeobox 1 [Source:MGI Symbol;Acc:MGI:1344313]	0	4.3995	0.0189407	1	0	0	6	12	38	13	13
ENSMUSG00000037902	Sirpa	signal-regulatory protein alpha [Source:MGI Symbol;Acc:MGI:108563]	0	4.39615	0.00129618	2	3	23	114	100	52	15	48
ENSMUSG00000038453	Srcin1	SRC kinase signaling inhibitor 1 [Source:MGI Symbol;Acc:MGI:1933179]	0	4.39613	0.00925573	8	4	6	40	60	61	236	418
ENSMUSG00000032172	Olfm2	olfactomedin 2 [Source:MGI Symbol;Acc:MGI:3045350]	0	4.39518	0.0300238	2	1	3	1	82	97	5	27
ENSMUSG00000024397	Aif1	allograft inflammatory factor 1 [Source:MGI Symbol;Acc:MGI:1343098]	0	4.39505	0.00165034	2	5	16	24	86	94	160	122
ENSMUSG00000074121	Ntf5	neurotrophin 5 [Source:MGI Symbol;Acc:MGI:97381]	0	4.39452	0.000113494	5	3	84	52	140	123	75	69
ENSMUSG00000022178	Ajuba	ajuba LIM protein [Source:MGI Symbol;Acc:MGI:1341886]	0	4.39193	4.88757e-19	211	263	3476	4814	4866	6190	6144	6634
ENSMUSG00000025644	Gm7628	predicted gene 7628 [Source:MGI Symbol;Acc:MGI:3643956]	0	4.38622	0.00658484	1	0	2	6	28	15	15	15
ENSMUSG00000037813	D630003M21Rik	RIKEN cDNA D630003M21 gene [Source:MGI Symbol;Acc:MGI:3606579]	0	4.37855	0.0130102	43	1	39	129	1167	1225	86	103
ENSMUSG00000039004	Bmp6	bone morphogenetic protein 6 [Source:MGI Symbol;Acc:MGI:88182]	0	4.37504	0.00153784	6	10	38	68	389	338	213	52
ENSMUSG00000068220	Lgals1	lectin, galactose binding, soluble 1 [Source:MGI Symbol;Acc:MGI:96777]	0	4.36166	0.00733777	60	19	322	1445	1551	1553	97	8
ENSMUSG00000022358	Fbxo32	F-box protein 32 [Source:MGI Symbol;Acc:MGI:1914981]	0	4.35886	6.32366e-08	42	39	373	370	1293	1846	567	886
ENSMUSG00000024621	Csf1r	colony stimulating factor 1 receptor [Source:MGI Symbol;Acc:MGI:1339758]	0	4.35634	0.000122048	34	18	41	201	844	484	903	914
ENSMUSG00000032452	Clstn2	calsyntenin 2 [Source:MGI Symbol;Acc:MGI:1929897]	0	4.35369	0.0324403	2	0	4	1	89	26	15	5
ENSMUSG00000032489	Kif9	kinesin family member 9 [Source:MGI Symbol;Acc:MGI:1098237]	0	4.35029	2.87277e-05	20	9	68	130	398	400	374	507
ENSMUSG00000032322	Pstpip1	proline-serine-threonine phosphatase-interacting protein 1 [Source:MGI Symbol;Acc:MGI:1321396]	0	4.34995	0.00393026	2	1	17	73	48	29	3	36
ENSMUSG00000036745	Ttll7	tubulin tyrosine ligase-like family, member 7 [Source:MGI Symbol;Acc:MGI:1918142]	0	4.34648	1.03543e-16	38	47	798	892	1022	1130	718	990
ENSMUSG00000035357	Pdzrn3	PDZ domain containing RING finger 3 [Source:MGI Symbol;Acc:MGI:1933157]	0	4.34216	9.63794e-06	158	8	466	2662	1943	1381	2232	1400
ENSMUSG00000067889	Sptbn2	spectrin beta, non-erythrocytic 2 [Source:MGI Symbol;Acc:MGI:1313261]	0	4.33967	3.63621e-05	192	26	402	568	2631	3472	2652	3757
ENSMUSG00000097820	E530011L22Rik	RIKEN cDNA E530011L22 gene [Source:MGI Symbol;Acc:MGI:2443770]	0	4.3372	0.0152916	1	0	2	3	31	23	13	6
ENSMUSG00000022594	Lynx1	Ly6/neurotoxin 1 [Source:MGI Symbol;Acc:MGI:1345180]	0	4.33579	4.34624e-09	51	12	430	363	992	821	638	670
ENSMUSG00000037605	Adgrl3	adhesion G protein-coupled receptor L3 [Source:MGI Symbol;Acc:MGI:2441950]	0	4.32851	1.18999e-11	29	27	634	448	656	368	802	673
ENSMUSG00000062661	Ncs1	neuronal calcium sensor 1 [Source:MGI Symbol;Acc:MGI:109166]	0	4.322	2.66712e-08	126	22	436	1194	1818	2215	1489	1902
ENSMUSG00000014602	Kif1a	kinesin family member 1A [Source:MGI Symbol;Acc:MGI:108391]	0	4.3214	0.0198101	27	2	13	67	966	592	62	57
ENSMUSG00000020121	Srgap1	SLIT-ROBO Rho GTPase activating protein 1 [Source:MGI Symbol;Acc:MGI:2152936]	0	4.32077	2.61831e-09	45	22	250	576	751	1124	579	938
ENSMUSG00000006576	Slc4a3	solute carrier family 4 (anion exchanger), member 3 [Source:MGI Symbol;Acc:MGI:109350]	0	4.31664	0.00023347	37	1	108	182	614	608	333	447
ENSMUSG00000020601	Trib2	tribbles homolog 2 (Drosophila) [Source:MGI Symbol;Acc:MGI:2145021]	0	4.31567	0.00984043	2	1	2	93	10	27	52	19
ENSMUSG00000066607	6030419C18Rik	RIKEN cDNA 6030419C18 gene [Source:MGI Symbol;Acc:MGI:2442108]	0	4.31359	0.000447005	5	13	287	62	310	332	75	107
ENSMUSG00000034731	Dgkh	diacylglycerol kinase, eta [Source:MGI Symbol;Acc:MGI:2444188]	0	4.30923	0.0200674	3	1	1	4	32	36	59	134
ENSMUSG00000023931	Efhb	EF hand domain family, member B [Source:MGI Symbol;Acc:MGI:3045296]	0	4.30726	0.00225863	5	2	11	23	137	89	109	82
ENSMUSG00000067006	Serpinb5	serine (or cysteine) peptidase inhibitor, clade B, member 5 [Source:MGI Symbol;Acc:MGI:109579]	0	4.30689	5.35119e-07	16	201	3300	3091	1676	1791	2260	2318
ENSMUSG00000056271	Lman1l	lectin, mannose-binding 1 like [Source:MGI Symbol;Acc:MGI:2667537]	0	4.30543	0.00205502	1	0	13	17	7	9	12	18
ENSMUSG00000035863	Palm	paralemmin [Source:MGI Symbol;Acc:MGI:1261814]	0	4.30159	5.7572e-09	36	29	252	346	874	959	805	871
ENSMUSG00000038855	Itpkb	inositol 1,4,5-trisphosphate 3-kinase B [Source:MGI Symbol;Acc:MGI:109235]	0	4.29988	6.33658e-10	47	11	402	436	629	709	714	633
ENSMUSG00000030162	Olr1	oxidized low density lipoprotein (lectin-like) receptor 1 [Source:MGI Symbol;Acc:MGI:1261434]	0	4.29892	0.0211826	0	5	3	23	158	109	43	11
ENSMUSG00000085833	Gm13003	predicted gene 13003 [Source:MGI Symbol;Acc:MGI:3650099]	0	4.29715	0.00204922	1	0	20	12	12	8	13	10
ENSMUSG00000034684	Sema3f	sema domain, immunoglobulin domain (Ig), short basic domain, secreted, (semaphorin) 3F [Source:MGI Symbol;Acc:MGI:1096347]	0	4.29499	1.39698e-06	216	13	827	1905	2762	2726	2817	2467
ENSMUSG00000026678	Rgs5	regulator of G-protein signaling 5 [Source:MGI Symbol;Acc:MGI:1098434]	0	4.29121	0.0426604	2	1	5	3	96	86	1	8
ENSMUSG00000031298	Adgrg2	adhesion G protein-coupled receptor G2 [Source:MGI Symbol;Acc:MGI:2446854]	0	4.291	0.0436268	4	0	13	108	54	72	1	1
ENSMUSG00000020627	Klhl29	kelch-like 29 [Source:MGI Symbol;Acc:MGI:2683857]	0	4.2903	0.0125154	0	1	2	24	12	12	25	3
ENSMUSG00000001473	Tubb6	tubulin, beta 6 class V [Source:MGI Symbol;Acc:MGI:1915201]	0	4.28805	2.01554e-06	24	84	909	2836	1170	770	897	367
ENSMUSG00000046818	Ddit4l	DNA-damage-inducible transcript 4-like [Source:MGI Symbol;Acc:MGI:1920534]	0	4.28746	2.26833e-11	51	20	573	1203	607	700	597	613
ENSMUSG00000074274	D930028M14Rik	RIKEN cDNA D930028M14 gene [Source:MGI Symbol;Acc:MGI:3687343]	0	4.2843	0.00352096	8	2	16	25	184	112	211	73
ENSMUSG00000028780	Sema3c	sema domain, immunoglobulin domain (Ig), short basic domain, secreted, (semaphorin) 3C [Source:MGI Symbol;Acc:MGI:107557]	0	4.28292	7.58674e-16	263	261	3178	6146	4968	4776	4888	8689
ENSMUSG00000022705	Drd3	dopamine receptor D3 [Source:MGI Symbol;Acc:MGI:94925]	0	4.28165	0.00224013	0	2	17	56	16	14	20	17
ENSMUSG00000028497	Hacd4	3-hydroxyacyl-CoA dehydratase 4 [Source:MGI Symbol;Acc:MGI:1914025]	0	4.27875	3.5245e-05	14	9	184	181	448	347	94	158
ENSMUSG00000046169	Adamts6	a disintegrin-like and metallopeptidase (reprolysin type) with thrombospondin type 1 motif, 6 [Source:MGI Symbol;Acc:MGI:1347348]	0	4.27566	0.0196486	1	1	2	6	63	49	13	5
ENSMUSG00000039005	Tlr4	toll-like receptor 4 [Source:MGI Symbol;Acc:MGI:96824]	0	4.27298	1.51853e-12	85	19	1071	1012	1109	1177	864	888
ENSMUSG00000031284	Pak3	p21 protein (Cdc42/Rac)-activated kinase 3 [Source:MGI Symbol;Acc:MGI:1339656]	0	4.2671	0.0278948	12	5	34	95	547	306	1	45
ENSMUSG00000033149	Phldb2	pleckstrin homology-like domain, family B, member 2 [Source:MGI Symbol;Acc:MGI:2444981]	0	4.26238	5.64344e-14	430	151	4810	5319	7930	7272	4446	4425
ENSMUSG00000031271	Serpina7	serine (or cysteine) peptidase inhibitor, clade A (alpha-1 antiproteinase, antitrypsin), member 7 [Source:MGI Symbol;Acc:MGI:3041197]	0	4.26204	0.00959697	1	0	3	13	23	8	23	4
ENSMUSG00000041020	Map7d2	MAP7 domain containing 2 [Source:MGI Symbol;Acc:MGI:1917474]	0	4.25658	0.0362123	1	0	13	25	14	19	1	0
ENSMUSG00000040998	Npnt	nephronectin [Source:MGI Symbol;Acc:MGI:2148811]	0	4.25542	4.98814e-12	86	338	4813	4926	3722	3976	4943	4486
ENSMUSG00000072941	Sod3	superoxide dismutase 3, extracellular [Source:MGI Symbol;Acc:MGI:103181]	0	4.2533	0.000173543	7	4	64	71	132	144	196	69
ENSMUSG00000043313	Pcdhb19	protocadherin beta 19 [Source:MGI Symbol;Acc:MGI:2136757]	0	4.251	0.00791447	2	2	2	10	93	48	42	64
ENSMUSG00000073002	Vamp5	vesicle-associated membrane protein 5 [Source:MGI Symbol;Acc:MGI:1858622]	0	4.24443	2.35349e-05	11	6	136	113	195	253	170	157
ENSMUSG00000073591	Pcdhb22	protocadherin beta 22 [Source:MGI Symbol;Acc:MGI:2136760]	0	4.24437	0.00260336	2	1	5	17	65	40	40	27
ENSMUSG00000032035	Ets1	E26 avian leukemia oncogene 1, 5' domain [Source:MGI Symbol;Acc:MGI:95455]	0	4.24322	2.61721e-17	105	73	1833	2032	2034	2082	1533	1047
ENSMUSG00000028348	Murc	muscle-related coiled-coil protein [Source:MGI Symbol;Acc:MGI:1915266]	0	4.24084	0.00604615	1	0	5	5	22	20	8	13
ENSMUSG00000044337	Ackr3	atypical chemokine receptor 3 [Source:MGI Symbol;Acc:MGI:109562]	0	4.2361	0.0186269	8	1	11	247	154	77	31	6
ENSMUSG00000028634	Hivep3	human immunodeficiency virus type I enhancer binding protein 3 [Source:MGI Symbol;Acc:MGI:106589]	0	4.23259	0.00308065	11	3	10	53	228	223	152	167
ENSMUSG00000024548	Setbp1	SET binding protein 1 [Source:MGI Symbol;Acc:MGI:1933199]	0	4.22592	4.19637e-07	46	9	230	301	628	516	692	807
ENSMUSG00000042357	Gjb5	gap junction protein, beta 5 [Source:MGI Symbol;Acc:MGI:95723]	0	4.22229	0.0113393	1	2	77	61	19	19	3	9
ENSMUSG00000038086	Hspb2	heat shock protein 2 [Source:MGI Symbol;Acc:MGI:1916503]	0	4.2175	0.00604139	1	0	11	16	19	16	5	4
ENSMUSG00000042707	Dnali1	dynein, axonemal, light intermediate polypeptide 1 [Source:MGI Symbol;Acc:MGI:1922813]	0	4.19333	0.0133886	1	1	2	2	45	26	28	28
ENSMUSG00000026817	Ak1	adenylate kinase 1 [Source:MGI Symbol;Acc:MGI:87977]	0	4.1914	0.00588791	17	5	230	679	172	57	52	33
ENSMUSG00000071537	Klrg2	killer cell lectin-like receptor subfamily G, member 2 [Source:MGI Symbol;Acc:MGI:1921503]	0	4.18969	5.72042e-08	26	18	239	356	250	463	467	786
ENSMUSG00000046474	Krtap4-16	keratin associated protein 4-16 [Source:MGI Symbol;Acc:MGI:3651030]	0	4.18046	0.0195025	0	1	2	3	8	13	11	36
ENSMUSG00000046546	Fam43a	family with sequence similarity 43, member A [Source:MGI Symbol;Acc:MGI:2676309]	0	4.18023	4.89955e-09	24	17	292	261	436	500	377	496
ENSMUSG00000097789	Gm2115	predicted gene 2115 [Source:MGI Symbol;Acc:MGI:3780284]	0	4.17897	0.0143705	2	9	17	12	43	70	207	339
ENSMUSG00000051439	Cd14	CD14 antigen [Source:MGI Symbol;Acc:MGI:88318]	0	4.17677	4.43134e-14	476	644	8712	9802	9729	16764	7318	13058
ENSMUSG00000034220	Gpc1	glypican 1 [Source:MGI Symbol;Acc:MGI:1194891]	0	4.16805	3.40579e-08	46	21	233	1028	584	881	452	590
ENSMUSG00000007097	Atp1a2	ATPase, Na+/K+ transporting, alpha 2 polypeptide [Source:MGI Symbol;Acc:MGI:88106]	0	4.1678	0.00699153	1	2	3	69	9	30	32	45
ENSMUSG00000034685	Fam171a2	family with sequence similarity 171, member A2 [Source:MGI Symbol;Acc:MGI:2448496]	0	4.14542	1.36748e-05	56	12	166	194	771	840	928	823
ENSMUSG00000002997	Prkar2b	protein kinase, cAMP dependent regulatory, type II beta [Source:MGI Symbol;Acc:MGI:97760]	0	4.14419	7.12215e-07	68	5	496	468	817	676	907	525
ENSMUSG00000040990	Sh3kbp1	SH3-domain kinase binding protein 1 [Source:MGI Symbol;Acc:MGI:1889583]	0	4.14375	5.97112e-05	31	31	596	1478	376	322	602	92
ENSMUSG00000030145	Zfp248	zinc finger protein 248 [Source:MGI Symbol;Acc:MGI:1919970]	0	4.13925	8.34783e-05	8	3	98	119	89	87	105	116
ENSMUSG00000015647	Lama5	laminin, alpha 5 [Source:MGI Symbol;Acc:MGI:105382]	0	4.13765	8.81546e-07	2307	256	10061	16185	25065	22515	25375	36908
ENSMUSG00000041548	Hspb8	heat shock protein 8 [Source:MGI Symbol;Acc:MGI:2135756]	0	4.13687	0.00338092	8	1	13	118	167	55	99	45
ENSMUSG00000097363	Gm26717	predicted gene, 26717 [Source:MGI Symbol;Acc:MGI:5477211]	0	4.12843	0.000957268	3	1	16	15	53	48	51	50
ENSMUSG00000018340	Anxa6	annexin A6 [Source:MGI Symbol;Acc:MGI:88255]	0	4.12771	2.89985e-09	348	125	1503	2421	6351	6542	4678	4150
ENSMUSG00000020930	Ccdc103	coiled-coil domain containing 103 [Source:MGI Symbol;Acc:MGI:1920543]	0	4.12548	0.000395776	5	4	28	57	113	123	110	83
ENSMUSG00000072235	Tuba1a	tubulin, alpha 1A [Source:MGI Symbol;Acc:MGI:98869]	0	4.12521	1.42725e-07	53	195	634	1668	2552	3165	2597	3943
ENSMUSG00000019850	Tnfaip3	tumor necrosis factor, alpha-induced protein 3 [Source:MGI Symbol;Acc:MGI:1196377]	0	4.12181	3.47243e-11	267	313	1805	5112	5857	8316	4699	6865
ENSMUSG00000022456	2003-09-01	septin 3 [Source:MGI Symbol;Acc:MGI:1345148]	0	4.11989	0.0141788	11	0	7	30	129	88	247	93
ENSMUSG00000068270	Shroom4	shroom family member 4 [Source:MGI Symbol;Acc:MGI:2685570]	0	4.11889	0.00437848	49	0	45	163	478	462	593	831
ENSMUSG00000026649	Cfap126	cilia and flagella associated protein 126 [Source:MGI Symbol;Acc:MGI:1922722]	0	4.11593	0.00399856	14	6	13	39	266	273	208	306
ENSMUSG00000063522	2010109I03Rik	RIKEN cDNA 2010109I03 gene [Source:MGI Symbol;Acc:MGI:1914288]	0	4.11467	0.0141837	7	1	253	72	20	20	27	24
ENSMUSG00000079497	Gm13420	predicted gene 13420 [Source:MGI Symbol;Acc:MGI:3649917]	0	4.11372	0.000800167	5	0	17	41	53	66	54	48
ENSMUSG00000000296	Tpd52l1	tumor protein D52-like 1 [Source:MGI Symbol;Acc:MGI:1298386]	0	4.11246	8.15314e-09	88	12	548	779	1153	825	1104	841
ENSMUSG00000103567	Pcdhga5	protocadherin gamma subfamily A, 5 [Source:MGI Symbol;Acc:MGI:1935217]	0	4.11144	0.0032339	3	1	5	33	68	22	64	38
ENSMUSG00000038552	Fndc4	fibronectin type III domain containing 4 [Source:MGI Symbol;Acc:MGI:1917195]	0	4.10444	0.00081958	6	1	37	64	99	104	51	28
ENSMUSG00000043557	Mdga1	MAM domain containing glycosylphosphatidylinositol anchor 1 [Source:MGI Symbol;Acc:MGI:1922012]	0	4.10013	0.0072592	8	1	14	14	120	185	66	89
ENSMUSG00000026235	Epha4	Eph receptor A4 [Source:MGI Symbol;Acc:MGI:98277]	0	4.09972	7.33661e-15	120	136	1038	2207	3053	2435	2504	2904
ENSMUSG00000001131	Timp1	tissue inhibitor of metalloproteinase 1 [Source:MGI Symbol;Acc:MGI:98752]	0	4.09809	0.000295026	7	6	102	247	104	109	89	62
ENSMUSG00000054453	Sytl5	synaptotagmin-like 5 [Source:MGI Symbol;Acc:MGI:2668451]	0	4.09662	9.49788e-06	28	6	179	134	385	371	388	343
ENSMUSG00000043430	Psapl1	prosaposin-like 1 [Source:MGI Symbol;Acc:MGI:1924193]	0	4.0921	0.00258342	8	5	76	367	48	87	46	79
ENSMUSG00000023000	Dhh	desert hedgehog [Source:MGI Symbol;Acc:MGI:94891]	0	4.09087	0.0313061	2	2	71	102	24	11	15	0
ENSMUSG00000040714	Klc3	kinesin light chain 3 [Source:MGI Symbol;Acc:MGI:1277971]	0	4.09059	1.43591e-05	46	6	222	180	695	695	471	442
ENSMUSG00000027803	Wwtr1	WW domain containing transcription regulator 1 [Source:MGI Symbol;Acc:MGI:1917649]	0	4.07923	2.68143e-11	46	184	1902	2132	2748	2373	1744	2009
ENSMUSG00000107182	RP24-196M24.2		0	4.07536	0.00112372	2	0	13	27	16	22	15	24
ENSMUSG00000054263	Lifr	leukemia inhibitory factor receptor [Source:MGI Symbol;Acc:MGI:96788]	0	4.07247	0.00050753	14	2	157	173	164	118	168	45
ENSMUSG00000055003	Lrtm2	leucine-rich repeats and transmembrane domains 2 [Source:MGI Symbol;Acc:MGI:2141485]	0	4.07241	0.00557079	2	0	7	6	33	16	17	38
ENSMUSG00000103367	Gm38158	predicted gene, 38158 [Source:MGI Symbol;Acc:MGI:5611386]	0	4.06874	0.00118889	5	2	63	83	55	114	16	45
ENSMUSG00000038677	Scube3	signal peptide, CUB domain, EGF-like 3 [Source:MGI Symbol;Acc:MGI:3045253]	0	4.06598	0.0404425	2	0	2	5	55	45	5	3
ENSMUSG00000032714	Syde1	synapse defective 1, Rho GTPase, homolog 1 (C. elegans) [Source:MGI Symbol;Acc:MGI:1918959]	0	4.06541	3.19904e-10	31	22	299	502	460	480	598	478
ENSMUSG00000033855	Ston1	stonin 1 [Source:MGI Symbol;Acc:MGI:1924307]	0	4.05389	1.06471e-07	11	64	668	386	686	744	781	910
ENSMUSG00000050063	Klk6	kallikrein related-peptidase 6 [Source:MGI Symbol;Acc:MGI:1343166]	0	4.04557	0.0227018	0	9	20	98	11	31	86	276
ENSMUSG00000022941	Ripply3	ripply3 homolog (zebrafish) [Source:MGI Symbol;Acc:MGI:2181192]	0	4.03997	4.96045e-06	11	25	452	484	269	322	221	172
ENSMUSG00000067925	Cxx1a	CAAX box 1A [Source:MGI Symbol;Acc:MGI:1913408]	0	4.03716	0.0024239	5	0	16	19	66	76	55	32
ENSMUSG00000024909	Efemp2	epidermal growth factor-containing fibulin-like extracellular matrix protein 2 [Source:MGI Symbol;Acc:MGI:1891209]	0	4.03693	0.00106733	18	34	51	96	1008	814	609	245
ENSMUSG00000042306	S100a14	S100 calcium binding protein A14 [Source:MGI Symbol;Acc:MGI:1913416]	0	4.03676	3.56461e-16	538	403	9583	7811	6586	5920	9998	8594
ENSMUSG00000061451	Tmem151a	transmembrane protein 151A [Source:MGI Symbol;Acc:MGI:2147713]	0	4.0362	0.000327525	5	2	42	34	69	78	90	59
ENSMUSG00000034209	Rasl10a	RAS-like, family 10, member A [Source:MGI Symbol;Acc:MGI:1922918]	0	4.03419	0.00792894	2	1	5	4	47	48	32	32
ENSMUSG00000031880	Rrad	Ras-related associated with diabetes [Source:MGI Symbol;Acc:MGI:1930943]	0	4.03145	0.00725677	0	4	7	46	54	84	16	23
ENSMUSG00000036492	Rnf39	ring finger protein 39 [Source:MGI Symbol;Acc:MGI:2156378]	0	4.03098	6.10793e-08	27	20	323	368	233	330	518	673
ENSMUSG00000059816	Fam159a	family with sequence similarity 159, member A [Source:MGI Symbol;Acc:MGI:3651644]	0	4.026	0.0267956	0	1	2	2	27	6	11	17
ENSMUSG00000001864	Aif1l	allograft inflammatory factor 1-like [Source:MGI Symbol;Acc:MGI:1919598]	0	4.02003	0.0216933	14	1	23	156	254	277	20	14
ENSMUSG00000022610	Mapk12	mitogen-activated protein kinase 12 [Source:MGI Symbol;Acc:MGI:1353438]	0	4.01697	0.000238442	18	3	109	88	228	261	170	196
ENSMUSG00000031750	Il34	interleukin 34 [Source:MGI Symbol;Acc:MGI:1923777]	0	4.0155	0.000513611	12	11	296	429	127	160	82	78
ENSMUSG00000061815	Rufy4	RUN and FYVE domain containing 4 [Source:MGI Symbol;Acc:MGI:3588214]	0	4.01071	0.0239493	1	1	1	4	47	38	17	8
ENSMUSG00000085091	Egfros	epidermal growth factor receptor, opposite strand [Source:MGI Symbol;Acc:MGI:2443051]	0	4.00745	0.00169107	1	1	16	35	19	12	16	15
ENSMUSG00000028541	B4galt2	UDP-Gal:betaGlcNAc beta 1,4- galactosyltransferase, polypeptide 2 [Source:MGI Symbol;Acc:MGI:1858493]	0	4.00663	0.00373644	11	10	106	243	233	321	172	8
ENSMUSG00000026308	Klhl30	kelch-like 30 [Source:MGI Symbol;Acc:MGI:1918038]	0	4.00143	0.0350872	0	1	24	12	9	12	0	5
ENSMUSG00000085802	Gm16059	predicted gene 16059 [Source:MGI Symbol;Acc:MGI:3802029]	0	4.0007	0.0182947	0	1	2	7	9	6	12	28
ENSMUSG00000031373	Car5b	carbonic anhydrase 5b, mitochondrial [Source:MGI Symbol;Acc:MGI:1926249]	0	3.99716	0.000786752	7	3	128	109	84	84	72	25
ENSMUSG00000027344	Fsip1	fibrous sheath-interacting protein 1 [Source:MGI Symbol;Acc:MGI:1918563]	0	3.99672	0.00188576	2	1	9	16	48	38	27	25
ENSMUSG00000000126	Wnt9a	wingless-type MMTV integration site family, member 9A [Source:MGI Symbol;Acc:MGI:2446084]	0	3.99542	0.0245099	4	2	8	15	103	151	3	33
ENSMUSG00000049288	Lix1l	Lix1-like [Source:MGI Symbol;Acc:MGI:3036267]	0	3.99435	0.00179757	9	6	140	88	119	321	36	56
ENSMUSG00000030598	Fbxo17	F-box protein 17 [Source:MGI Symbol;Acc:MGI:1354707]	0	3.97729	0.000390927	19	4	191	216	238	299	93	73
ENSMUSG00000026475	Rgs16	regulator of G-protein signaling 16 [Source:MGI Symbol;Acc:MGI:108407]	0	3.97486	0.0448638	5	2	3	246	37	13	48	4
ENSMUSG00000020135	Apc2	adenomatosis polyposis coli 2 [Source:MGI Symbol;Acc:MGI:1346052]	0	3.97311	0.01891	2	0	6	7	48	34	4	9
ENSMUSG00000038860	Garnl3	GTPase activating RANGAP domain-like 3 [Source:MGI Symbol;Acc:MGI:2139309]	0	3.95909	0.000752145	14	2	48	123	164	175	82	181
ENSMUSG00000029576	Radil	Ras association and DIL domains [Source:MGI Symbol;Acc:MGI:2443088]	0	3.95895	0.0126904	1	0	6	3	8	20	8	15
ENSMUSG00000096299	Gm21814	predicted gene, 21814 [Source:MGI Symbol;Acc:MGI:5433978]	0	3.9528	0.00219933	2	1	56	26	18	21	16	17
ENSMUSG00000003665	Has1	hyaluronan synthase1 [Source:MGI Symbol;Acc:MGI:106590]	0	3.95253	0.0317737	1	0	1	5	8	4	15	27
ENSMUSG00000034462	Pkd2	polycystic kidney disease 2 [Source:MGI Symbol;Acc:MGI:1099818]	0	3.94984	3.03046e-14	177	103	1202	1896	2985	3013	2020	2479
ENSMUSG00000038070	Cntln	centlein, centrosomal protein [Source:MGI Symbol;Acc:MGI:2443104]	0	3.93623	0.00473476	4	0	15	27	83	18	38	17
ENSMUSG00000000555	Itga5	integrin alpha 5 (fibronectin receptor alpha) [Source:MGI Symbol;Acc:MGI:96604]	0	3.93402	0.000397165	9	51	105	541	917	1009	236	287
ENSMUSG00000030659	Nucb2	nucleobindin 2 [Source:MGI Symbol;Acc:MGI:1858179]	0	3.9312	1.68101e-09	203	134	1172	1495	4196	4781	2185	2417
ENSMUSG00000071724	Smpd5	sphingomyelin phosphodiesterase 5 [Source:MGI Symbol;Acc:MGI:3709877]	0	3.92995	0.000474503	4	3	36	32	59	83	52	88
ENSMUSG00000023073	Slc10a2	solute carrier family 10, member 2 [Source:MGI Symbol;Acc:MGI:1201406]	0	3.92859	0.00126764	16	30	93	226	162	103	1125	624
ENSMUSG00000058427	Cxcl2	chemokine (C-X-C motif) ligand 2 [Source:MGI Symbol;Acc:MGI:1340094]	0	3.92709	0.000701899	5	2	25	52	72	84	78	34
ENSMUSG00000032285	Dnaja4	DnaJ (Hsp40) homolog, subfamily A, member 4 [Source:MGI Symbol;Acc:MGI:1927638]	0	3.91335	0.000622807	2	8	52	84	133	92	54	90
ENSMUSG00000025810	Nrp1	neuropilin 1 [Source:MGI Symbol;Acc:MGI:106206]	0	3.91246	2.09346e-10	97	46	420	1203	1461	1373	1316	967
ENSMUSG00000062184	Hs6st2	heparan sulfate 6-O-sulfotransferase 2 [Source:MGI Symbol;Acc:MGI:1354959]	0	3.91233	0.0349822	3	0	2	6	71	44	4	22
ENSMUSG00000052430	Bmpr1b	bone morphogenetic protein receptor, type 1B [Source:MGI Symbol;Acc:MGI:107191]	0	3.90679	0.0281485	1	0	2	4	12	8	27	5
ENSMUSG00000033268	Duox1	dual oxidase 1 [Source:MGI Symbol;Acc:MGI:2139422]	0	3.9013	0.00153278	2	2	13	45	49	31	17	46
ENSMUSG00000039518	Cdsn	corneodesmosin [Source:MGI Symbol;Acc:MGI:3505689]	0	3.90062	0.0031586	20	2	37	69	172	274	142	321
ENSMUSG00000014813	Stc1	stanniocalcin 1 [Source:MGI Symbol;Acc:MGI:109131]	0	3.89248	0.0499142	34	0	17	975	301	80	78	42
ENSMUSG00000041202	Pla2g2d	phospholipase A2, group IID [Source:MGI Symbol;Acc:MGI:1341796]	0	3.89181	0.000157274	15	5	165	93	181	113	199	175
ENSMUSG00000022332	Khdrbs3	KH domain containing, RNA binding, signal transduction associated 3 [Source:MGI Symbol;Acc:MGI:1313312]	0	3.89147	0.0307266	18	1	36	19	58	20	392	347
ENSMUSG00000053617	Sh3pxd2a	SH3 and PX domains 2A [Source:MGI Symbol;Acc:MGI:1298393]	0	3.88893	1.74636e-08	330	52	1478	2518	2251	3122	3501	4328
ENSMUSG00000052911	Lamb2	laminin, beta 2 [Source:MGI Symbol;Acc:MGI:99916]	0	3.88724	1.43326e-10	394	103	1857	3173	4426	3817	4598	4693
ENSMUSG00000047342	Zfp286	zinc finger protein 286 [Source:MGI Symbol;Acc:MGI:2384758]	0	3.88485	0.0126096	2	1	43	21	38	31	13	1
ENSMUSG00000051951	Xkr4	X Kell blood group precursor related family member 4 [Source:MGI Symbol;Acc:MGI:3528744]	0	3.88359	0.0168768	0	3	1	16	36	26	21	59
ENSMUSG00000046056	Sbsn	suprabasin [Source:MGI Symbol;Acc:MGI:2446326]	0	3.88348	0.000880466	41	12	59	301	198	210	545	1135
ENSMUSG00000032656	2015-03-03	membrane-associated ring finger (C3HC4) 3 [Source:MGI Symbol;Acc:MGI:2443667]	0	3.88203	0.00044085	7	7	61	73	87	106	122	224
ENSMUSG00000032232	Cgnl1	cingulin-like 1 [Source:MGI Symbol;Acc:MGI:1915428]	0	3.88179	9.57856e-10	1115	242	6882	8438	12903	13046	9400	10104
ENSMUSG00000029603	Dtx1	deltex 1 homolog (Drosophila) [Source:MGI Symbol;Acc:MGI:1352744]	0	3.8791	0.0101539	2	1	6	29	6	12	38	60
ENSMUSG00000057454	Lypd3	Ly6/Plaur domain containing 3 [Source:MGI Symbol;Acc:MGI:1919684]	0	3.876	0.0190985	2	3	16	3	51	70	7	102
ENSMUSG00000000489	Pdgfb	platelet derived growth factor, B polypeptide [Source:MGI Symbol;Acc:MGI:97528]	0	3.87069	5.40255e-05	227	22	755	804	3077	3749	1210	1376
ENSMUSG00000026976	Pax8	paired box 8 [Source:MGI Symbol;Acc:MGI:97492]	0	3.86416	0.00354864	47	56	173	554	92	145	1918	2035
ENSMUSG00000040828	Catsperd	catsper channel auxiliary subunit delta [Source:MGI Symbol;Acc:MGI:2147030]	0	3.86255	0.00159791	38	3	63	89	347	431	543	352
ENSMUSG00000018920	Cxcl16	chemokine (C-X-C motif) ligand 16 [Source:MGI Symbol;Acc:MGI:1932682]	0	3.86233	7.05618e-14	205	385	3017	4215	4715	6103	4347	5684
ENSMUSG00000031626	Sorbs2	sorbin and SH3 domain containing 2 [Source:MGI Symbol;Acc:MGI:1924574]	0	3.85942	6.43618e-12	1551	787	9089	14405	20730	18881	21322	21688
ENSMUSG00000034295	Fhod3	formin homology 2 domain containing 3 [Source:MGI Symbol;Acc:MGI:1925847]	0	3.85604	0.0273231	2	3	8	14	74	128	3	18
ENSMUSG00000060962	Dmkn	dermokine [Source:MGI Symbol;Acc:MGI:1920962]	0	3.85537	0.0158676	8	2	17	42	236	114	13	33
ENSMUSG00000004562	Arhgef40	Rho guanine nucleotide exchange factor (GEF) 40 [Source:MGI Symbol;Acc:MGI:2685515]	0	3.85211	3.83097e-11	291	93	1300	3303	2379	3611	2927	3597
ENSMUSG00000032548	Slco2a1	solute carrier organic anion transporter family, member 2a1 [Source:MGI Symbol;Acc:MGI:1346021]	0	3.84631	6.83442e-05	190	198	566	555	2572	3350	5306	5800
ENSMUSG00000032507	Fbxl2	F-box and leucine-rich repeat protein 2 [Source:MGI Symbol;Acc:MGI:1919429]	0	3.84537	0.00273446	8	6	15	57	117	113	148	205
ENSMUSG00000041556	Fbxo2	F-box protein 2 [Source:MGI Symbol;Acc:MGI:2446216]	0	3.84534	0.00103768	4	2	21	33	39	63	40	87
ENSMUSG00000056215	Lrguk	leucine-rich repeats and guanylate kinase domain containing [Source:MGI Symbol;Acc:MGI:1921604]	0	3.8421	0.00460267	3	0	5	16	29	39	28	27
ENSMUSG00000084989	Crocc2	ciliary rootlet coiled-coil, rootletin family member 2 [Source:MGI Symbol;Acc:MGI:3045962]	0	3.83991	0.0151734	1	0	5	8	13	3	9	17
ENSMUSG00000024386	Proc	protein C [Source:MGI Symbol;Acc:MGI:97771]	0	3.83717	0.00222279	12	3	62	22	176	113	152	148
ENSMUSG00000099974	Bcl2a1d	B cell leukemia/lymphoma 2 related protein A1d [Source:MGI Symbol;Acc:MGI:1278325]	0	3.8356	0.012202	1	3	11	6	16	20	66	80
ENSMUSG00000027223	Mapk8ip1	mitogen-activated protein kinase 8 interacting protein 1 [Source:MGI Symbol;Acc:MGI:1309464]	0	3.83544	2.81917e-06	43	29	166	235	679	728	651	819
ENSMUSG00000027947	Il6ra	interleukin 6 receptor, alpha [Source:MGI Symbol;Acc:MGI:105304]	0	3.83393	0.000200121	13	6	71	187	161	127	189	122
ENSMUSG00000020325	Fstl3	follistatin-like 3 [Source:MGI Symbol;Acc:MGI:1890391]	0	3.83352	0.0121695	2	4	18	19	101	118	9	23
ENSMUSG00000059970	Hspa2	heat shock protein 2 [Source:MGI Symbol;Acc:MGI:96243]	0	3.83228	3.71517e-07	51	22	207	386	854	746	527	534
ENSMUSG00000021701	Plk2	polo-like kinase 2 [Source:MGI Symbol;Acc:MGI:1099790]	0	3.83178	8.91958e-11	673	266	3082	5796	8164	8243	6745	9476
ENSMUSG00000040415	Dtx3	deltex 3 homolog (Drosophila) [Source:MGI Symbol;Acc:MGI:2135752]	0	3.8302	5.39398e-06	129	12	494	515	1097	1285	1093	1584
ENSMUSG00000020175	Rab36	RAB36, member RAS oncogene family [Source:MGI Symbol;Acc:MGI:1924127]	0	3.82676	0.00872393	19	1	16	56	213	222	138	227
ENSMUSG00000027562	Car2	carbonic anhydrase 2 [Source:MGI Symbol;Acc:MGI:88269]	0	3.82087	1.11917e-12	942	398	7414	9866	14080	8041	10412	8644
ENSMUSG00000096035	Gm1045	predicted gene 1045 [Source:MGI Symbol;Acc:MGI:2685891]	0	3.82025	0.0129274	5	3	18	32	177	105	19	14
ENSMUSG00000002980	Bcam	basal cell adhesion molecule [Source:MGI Symbol;Acc:MGI:1929940]	0	3.81949	2.77887e-07	563	72	6098	6136	4563	3469	3481	2848
ENSMUSG00000060985	Tdrd5	tudor domain containing 5 [Source:MGI Symbol;Acc:MGI:2684949]	0	3.81274	0.000885725	1	4	21	38	50	50	30	50
ENSMUSG00000042564	Fam227a	family with sequence similarity 227, member A [Source:MGI Symbol;Acc:MGI:1922979]	0	3.81265	0.00216171	10	4	20	59	102	136	121	191
ENSMUSG00000021403	Serpinb9b	serine (or cysteine) peptidase inhibitor, clade B, member 9b [Source:MGI Symbol;Acc:MGI:894668]	0	3.80364	0.00032256	8	278	3341	2300	1146	1345	2809	2597
ENSMUSG00000021959	Lats2	large tumor suppressor 2 [Source:MGI Symbol;Acc:MGI:1354386]	0	3.80088	4.71958e-13	51	71	796	893	1091	1158	696	840
ENSMUSG00000103472	Pcdhga7	protocadherin gamma subfamily A, 7 [Source:MGI Symbol;Acc:MGI:1935219]	0	3.79961	0.0265522	6	1	8	4	139	93	48	18
ENSMUSG00000046997	Spsb4	splA/ryanodine receptor domain and SOCS box containing 4 [Source:MGI Symbol;Acc:MGI:2183445]	0	3.78973	0.00819439	8	0	22	87	26	19	109	83
ENSMUSG00000043388	Tmem130	transmembrane protein 130 [Source:MGI Symbol;Acc:MGI:3607706]	0	3.77927	0.01719	1	1	2	7	22	37	7	23
ENSMUSG00000085057	Gm13415	predicted gene 13415 [Source:MGI Symbol;Acc:MGI:3651241]	0	3.77311	0.000631036	6	15	127	132	74	105	241	274
ENSMUSG00000069833	Ahnak	AHNAK nucleoprotein (desmoyokin) [Source:MGI Symbol;Acc:MGI:1316648]	0	3.77129	5.36669e-14	1467	1506	15852	18713	26523	20351	25718	22598
ENSMUSG00000032860	P2ry2	purinergic receptor P2Y, G-protein coupled 2 [Source:MGI Symbol;Acc:MGI:105107]	0	3.76978	4.45881e-15	140	98	913	1653	1974	1800	1793	2139
ENSMUSG00000061740	Cyp2d22	cytochrome P450, family 2, subfamily d, polypeptide 22 [Source:MGI Symbol;Acc:MGI:1929474]	0	3.7689	0.00844178	69	25	353	382	1364	976	880	5
ENSMUSG00000101026	D730001G18Rik	RIKEN cDNA D730001G18 gene [Source:MGI Symbol;Acc:MGI:1925975]	0	3.76484	0.0252998	1	0	5	11	8	12	1	15
ENSMUSG00000020262	Adarb1	adenosine deaminase, RNA-specific, B1 [Source:MGI Symbol;Acc:MGI:891999]	0	3.76301	0.00112864	7	5	23	83	103	101	80	138
ENSMUSG00000046447	Camk2n1	calcium/calmodulin-dependent protein kinase II inhibitor 1 [Source:MGI Symbol;Acc:MGI:1913509]	0	3.76168	7.40731e-05	484	103	677	1797	8191	6210	3207	4277
ENSMUSG00000041570	Camsap2	calmodulin regulated spectrin-associated protein family, member 2 [Source:MGI Symbol;Acc:MGI:1922434]	0	3.7609	4.5688e-15	148	95	1022	1458	2150	2171	1726	1856
ENSMUSG00000021559	Dapk1	death associated protein kinase 1 [Source:MGI Symbol;Acc:MGI:1916885]	0	3.75537	0.000331827	220	2	1167	1599	1547	1739	1250	1557
ENSMUSG00000024164	C3	complement component 3 [Source:MGI Symbol;Acc:MGI:88227]	0	3.75502	0.0019862	237	29	340	3004	2639	3189	1489	158
ENSMUSG00000036641	Ccdc148	coiled-coil domain containing 148 [Source:MGI Symbol;Acc:MGI:3039583]	0	3.75438	0.00126792	11	11	43	61	244	247	150	220
ENSMUSG00000071856	Mcc	mutated in colorectal cancers [Source:MGI Symbol;Acc:MGI:96930]	0	3.74125	1.44915e-08	93	82	336	958	1691	1375	1825	1321
ENSMUSG00000021493	Pdlim7	PDZ and LIM domain 7 [Source:MGI Symbol;Acc:MGI:1914649]	0	3.73798	1.59508e-10	267	214	1291	2507	4342	5321	3017	3973
ENSMUSG00000079037	Prnp	prion protein [Source:MGI Symbol;Acc:MGI:97769]	0	3.72955	2.40391e-10	75	124	846	1910	1746	2015	798	1255
ENSMUSG00000044674	Fzd1	frizzled homolog 1 (Drosophila) [Source:MGI Symbol;Acc:MGI:1196625]	0	3.72519	0.000321958	146	5	323	844	1552	1625	706	920
ENSMUSG00000078922	Tgtp1	T cell specific GTPase 1 [Source:MGI Symbol;Acc:MGI:98734]	0	3.72405	0.0356542	1	1	41	5	8	28	1	8
ENSMUSG00000033170	Card10	caspase recruitment domain family, member 10 [Source:MGI Symbol;Acc:MGI:2146012]	0	3.7227	3.68379e-08	686	358	2441	3895	9681	8772	7294	11226
ENSMUSG00000059022	Kcp	kielin/chordin-like protein [Source:MGI Symbol;Acc:MGI:2141640]	0	3.72077	0.0106722	2	1	7	13	48	44	8	14
ENSMUSG00000033209	Ttc28	tetratricopeptide repeat domain 28 [Source:MGI Symbol;Acc:MGI:2140873]	0	3.70863	0.0302317	9	0	9	12	157	120	27	39
ENSMUSG00000024912	Fosl1	fos-like antigen 1 [Source:MGI Symbol;Acc:MGI:107179]	0	3.70097	0.00026869	10	34	224	748	192	136	299	293
ENSMUSG00000052861	Dnah6	dynein, axonemal, heavy chain 6 [Source:MGI Symbol;Acc:MGI:107744]	0	3.69997	0.0302948	1	1	3	4	52	7	16	10
ENSMUSG00000030353	Tead4	TEA domain family member 4 [Source:MGI Symbol;Acc:MGI:106907]	0	3.69916	6.86314e-08	40	70	841	1059	354	436	956	986
ENSMUSG00000007888	Crlf1	cytokine receptor-like factor 1 [Source:MGI Symbol;Acc:MGI:1340030]	0	3.69906	0.037929	5	1	4	12	97	106	4	27
ENSMUSG00000021262	Evl	Ena-vasodilator stimulated phosphoprotein [Source:MGI Symbol;Acc:MGI:1194884]	0	3.69726	0.000187025	87	15	79	539	767	972	681	1023
ENSMUSG00000031098	Syt8	synaptotagmin VIII [Source:MGI Symbol;Acc:MGI:1859867]	0	3.69603	1.84107e-12	278	124	1495	2276	2562	2657	3113	4146
ENSMUSG00000009654	Oit3	oncoprotein induced transcript 3 [Source:MGI Symbol;Acc:MGI:1201782]	0	3.69304	0.00113852	1	5	36	26	51	48	66	36
ENSMUSG00000038042	Ptpdc1	protein tyrosine phosphatase domain containing 1 [Source:MGI Symbol;Acc:MGI:2145430]	0	3.6921	0.00301981	11	3	16	85	140	136	93	101
ENSMUSG00000051029	Serpinb1b	serine (or cysteine) peptidase inhibitor, clade B, member 1b [Source:MGI Symbol;Acc:MGI:2445361]	0	3.68895	0.00199055	1	2	21	15	25	13	30	29
ENSMUSG00000070280	Slc22a14	solute carrier family 22 (organic cation transporter), member 14 [Source:MGI Symbol;Acc:MGI:2685974]	0	3.68818	0.0168816	1	1	9	3	8	9	34	29
ENSMUSG00000047641	Krt83	keratin 83 [Source:MGI Symbol;Acc:MGI:3665486]	0	3.68671	0.00171002	13	9	72	111	86	106	121	414
ENSMUSG00000023008	Fmnl3	formin-like 3 [Source:MGI Symbol;Acc:MGI:109569]	0	3.6838	1.89451e-06	75	14	398	686	692	892	473	338
ENSMUSG00000039110	Mycbpap	MYCBP associated protein [Source:MGI Symbol;Acc:MGI:2388726]	0	3.68193	8.30359e-06	62	8	327	315	425	382	578	706
ENSMUSG00000030170	Wnt5b	wingless-type MMTV integration site family, member 5B [Source:MGI Symbol;Acc:MGI:98959]	0	3.67823	0.00865536	6	1	9	31	47	132	32	36
ENSMUSG00000027376	Prom2	prominin 2 [Source:MGI Symbol;Acc:MGI:2138997]	0	3.67685	0.00779571	6	0	9	28	51	62	21	73
ENSMUSG00000060317	Acnat2	acyl-coenzyme A amino acid N-acyltransferase 2 [Source:MGI Symbol;Acc:MGI:2444345]	0	3.67661	0.0244608	1	0	6	9	3	7	5	19
ENSMUSG00000036158	Prickle1	prickle homolog 1 (Drosophila) [Source:MGI Symbol;Acc:MGI:1916034]	0	3.67572	0.00586181	13	3	13	93	123	180	64	169
ENSMUSG00000091709	Gm17189	predicted gene 17189 [Source:MGI Symbol;Acc:MGI:4938016]	0	3.6715	0.00586181	2	0	23	12	20	9	8	15
ENSMUSG00000048285	Frmd6	FERM domain containing 6 [Source:MGI Symbol;Acc:MGI:2442579]	0	3.66881	1.26567e-11	59	92	1130	1048	1421	932	893	754
ENSMUSG00000018623	Mmp7	matrix metallopeptidase 7 [Source:MGI Symbol;Acc:MGI:103189]	0	3.66749	0.0362623	46	115	2460	1906	1339	777	51	5
ENSMUSG00000021477	Ctsl	cathepsin L [Source:MGI Symbol;Acc:MGI:88564]	0	3.66578	6.37834e-10	1177	647	7136	16281	15815	16395	8315	8198
ENSMUSG00000037239	Spred3	sprouty-related, EVH1 domain containing 3 [Source:MGI Symbol;Acc:MGI:2142186]	0	3.66479	3.02541e-05	33	13	122	217	465	397	249	375
ENSMUSG00000043088	Il17re	interleukin 17 receptor E [Source:MGI Symbol;Acc:MGI:1889371]	0	3.66471	1.88646e-05	156	8	624	956	913	1018	1355	1367
ENSMUSG00000056458	Mok	MOK protein kinase [Source:MGI Symbol;Acc:MGI:1336881]	0	3.66434	0.000744258	13	5	47	84	154	149	131	157
ENSMUSG00000032717	Mdfi	MyoD family inhibitor [Source:MGI Symbol;Acc:MGI:107687]	0	3.66148	1.49337e-05	17	23	202	316	372	359	166	218
ENSMUSG00000032724	Abtb2	ankyrin repeat and BTB (POZ) domain containing 2 [Source:MGI Symbol;Acc:MGI:2139365]	0	3.66091	0.000304847	50	36	57	299	767	1158	460	739
ENSMUSG00000024253	Dync2li1	dynein cytoplasmic 2 light intermediate chain 1 [Source:MGI Symbol;Acc:MGI:1913996]	0	3.65337	1.00047e-07	92	23	503	438	1018	1092	691	697
ENSMUSG00000073179	Gm10478	predicted gene 10478 [Source:MGI Symbol;Acc:MGI:3714531]	0	3.64802	0.0160536	2	0	14	2	31	12	17	10
ENSMUSG00000045502	Hcar2	hydroxycarboxylic acid receptor 2 [Source:MGI Symbol;Acc:MGI:1933383]	0	3.64509	0.00205502	2	1	27	17	25	27	17	13
ENSMUSG00000085289	Gm15337	predicted gene 15337 [Source:MGI Symbol;Acc:MGI:3705103]	0	3.64315	0.0421382	3	3	6	22	6	31	9	178
ENSMUSG00000033900	Map9	microtubule-associated protein 9 [Source:MGI Symbol;Acc:MGI:2442208]	0	3.64293	0.000111444	29	12	80	254	432	260	343	237
ENSMUSG00000031951	Tmem231	transmembrane protein 231 [Source:MGI Symbol;Acc:MGI:2685024]	0	3.63542	1.44321e-06	47	17	203	277	528	502	431	538
ENSMUSG00000010751	Tnfrsf22	tumor necrosis factor receptor superfamily, member 22 [Source:MGI Symbol;Acc:MGI:1930270]	0	3.63532	4.98814e-12	75	47	570	948	796	711	997	747
ENSMUSG00000028128	F3	coagulation factor III [Source:MGI Symbol;Acc:MGI:88381]	0	3.63259	1.25548e-11	139	236	3449	1672	2444	2016	2087	3338
ENSMUSG00000095440	Fignl2	fidgetin-like 2 [Source:MGI Symbol;Acc:MGI:3646919]	0	3.63246	0.00135832	23	18	27	145	382	471	266	345
ENSMUSG00000046808	Atp10d	ATPase, class V, type 10D [Source:MGI Symbol;Acc:MGI:2450125]	0	3.63223	0.000427533	19	6	159	218	157	186	164	75
ENSMUSG00000043924	Ncmap	noncompact myelin associated protein [Source:MGI Symbol;Acc:MGI:2444888]	0	3.63028	4.79895e-08	96	25	774	433	839	1128	826	582
ENSMUSG00000085184	4933439K11Rik	RIKEN cDNA 4933439K11 gene [Source:MGI Symbol;Acc:MGI:1918569]	0	3.62887	0.00626969	5	0	11	14	43	61	38	32
ENSMUSG00000038843	Gcnt1	glucosaminyl (N-acetyl) transferase 1, core 2 [Source:MGI Symbol;Acc:MGI:95676]	0	3.62701	0.0189453	2	42	998	298	50	76	168	196
ENSMUSG00000009739	Pou6f1	POU domain, class 6, transcription factor 1 [Source:MGI Symbol;Acc:MGI:102935]	0	3.62014	5.89936e-05	41	13	116	196	503	551	368	333
ENSMUSG00000067872	Ccdc87	coiled-coil domain containing 87 [Source:MGI Symbol;Acc:MGI:3026882]	0	3.61789	0.0434082	2	0	0	6	22	30	7	20
ENSMUSG00000024697	Gna14	guanine nucleotide binding protein, alpha 14 [Source:MGI Symbol;Acc:MGI:95769]	0	3.60545	0.010624	2	1	13	24	31	42	7	6
ENSMUSG00000037224	Zfyve28	zinc finger, FYVE domain containing 28 [Source:MGI Symbol;Acc:MGI:2684992]	0	3.60301	0.0296289	2	0	1	5	34	15	11	18
ENSMUSG00000015745	Plekho1	pleckstrin homology domain containing, family O member 1 [Source:MGI Symbol;Acc:MGI:1914470]	0	3.6008	0.00118603	11	17	38	149	190	354	177	210
ENSMUSG00000047238	Mageh1	melanoma antigen, family H, 1 [Source:MGI Symbol;Acc:MGI:1922875]	0	3.59972	0.00445872	8	3	77	61	149	72	42	17
ENSMUSG00000027574	Nkain4	Na+/K+ transporting ATPase interacting 4 [Source:MGI Symbol;Acc:MGI:1915372]	0	3.59931	0.012533	1	1	29	5	20	12	12	6
ENSMUSG00000064280	Ccdc146	coiled-coil domain containing 146 [Source:MGI Symbol;Acc:MGI:1922422]	0	3.5983	0.00216186	2	1	14	17	29	21	27	15
ENSMUSG00000021250	Fos	FBJ osteosarcoma oncogene [Source:MGI Symbol;Acc:MGI:95574]	0	3.59683	0.000835472	74	948	2627	4080	4333	4009	10237	17300
ENSMUSG00000043415	Otud1	OTU domain containing 1 [Source:MGI Symbol;Acc:MGI:1918448]	0	3.5954	0.000569172	18	3	114	118	120	153	119	158
ENSMUSG00000005267	Zfp287	zinc finger protein 287 [Source:MGI Symbol;Acc:MGI:2176561]	0	3.59314	0.00582923	2	4	5	36	52	33	54	65
ENSMUSG00000037509	Arhgef4	Rho guanine nucleotide exchange factor (GEF) 4 [Source:MGI Symbol;Acc:MGI:2442507]	0	3.5902	0.000233795	22	8	156	276	167	109	247	168
ENSMUSG00000039178	Tbc1d19	TBC1 domain family, member 19 [Source:MGI Symbol;Acc:MGI:1914499]	0	3.58901	8.75083e-05	109	6	334	613	996	1003	561	642
ENSMUSG00000028539	Artn	artemin [Source:MGI Symbol;Acc:MGI:1333791]	0	3.58745	0.0030436	1	4	26	66	29	40	20	22
ENSMUSG00000043461	Sptssb	serine palmitoyltransferase, small subunit B [Source:MGI Symbol;Acc:MGI:1913433]	0	3.58621	1.50515e-05	66	391	3748	1434	2094	1788	3332	6028
ENSMUSG00000041189	Chrnb1	cholinergic receptor, nicotinic, beta polypeptide 1 (muscle) [Source:MGI Symbol;Acc:MGI:87890]	0	3.58339	2.37309e-12	89	92	877	1102	1454	1670	884	939
ENSMUSG00000002059	Rab34	RAB34, member RAS oncogene family [Source:MGI Symbol;Acc:MGI:104606]	0	3.57999	1.20869e-06	79	14	393	433	720	771	608	463
ENSMUSG00000040543	Pitpnm3	PITPNM family member 3 [Source:MGI Symbol;Acc:MGI:2685726]	0	3.57975	3.7885e-05	185	28	288	716	1898	1629	1493	1742
ENSMUSG00000053646	Plxnb1	plexin B1 [Source:MGI Symbol;Acc:MGI:2154238]	0	3.57769	4.09174e-06	697	140	1459	2819	6271	6930	5841	7266
ENSMUSG00000031441	Atp11a	ATPase, class VI, type 11A [Source:MGI Symbol;Acc:MGI:1354735]	0	3.5746	5.91525e-08	355	167	1051	1821	4097	4637	3108	4773
ENSMUSG00000028970	Abcb1b	ATP-binding cassette, sub-family B (MDR/TAP), member 1B [Source:MGI Symbol;Acc:MGI:97568]	0	3.57003	0.00183939	19	14	257	511	66	104	146	144
ENSMUSG00000048029	Eno4	enolase 4 [Source:MGI Symbol;Acc:MGI:2441717]	0	3.56871	0.00671874	6	3	6	36	64	61	86	94
ENSMUSG00000029359	Tesc	tescalcin [Source:MGI Symbol;Acc:MGI:1930803]	0	3.56568	0.0115561	4	0	7	14	43	45	11	34
ENSMUSG00000055632	Hmcn2	hemicentin 2 [Source:MGI Symbol;Acc:MGI:2677838]	0	3.55934	0.00907291	3	0	8	6	26	32	19	27
ENSMUSG00000057751	Megf6	multiple EGF-like-domains 6 [Source:MGI Symbol;Acc:MGI:1919351]	0	3.54585	0.0135107	18	8	42	109	75	436	24	276
ENSMUSG00000026764	Kif5c	kinesin family member 5C [Source:MGI Symbol;Acc:MGI:1098269]	0	3.54536	0.0190985	2	2	3	10	54	55	13	23
ENSMUSG00000026483	Fam129a	family with sequence similarity 129, member A [Source:MGI Symbol;Acc:MGI:2137237]	0	3.5441	0.00152273	654	47	586	1186	5577	4696	6621	6057
ENSMUSG00000092500	Gm20400	predicted gene 20400 [Source:MGI Symbol;Acc:MGI:5141865]	0	3.54288	0.00855504	1	3	30	16	26	10	64	13
ENSMUSG00000082152	Gm13655	predicted gene 13655 [Source:MGI Symbol;Acc:MGI:3650029]	0	3.54063	0.0411539	1	1	39	2	5	14	3	17
ENSMUSG00000028125	Abca4	ATP-binding cassette, sub-family A (ABC1), member 4 [Source:MGI Symbol;Acc:MGI:109424]	0	3.53935	0.00326884	2	1	10	28	25	14	17	24
ENSMUSG00000031097	Tnni2	troponin I, skeletal, fast 2 [Source:MGI Symbol;Acc:MGI:105070]	0	3.53603	8.00911e-06	49	15	252	484	227	305	414	615
ENSMUSG00000024736	Tmem132a	transmembrane protein 132A [Source:MGI Symbol;Acc:MGI:2147810]	0	3.53532	3.95606e-08	193	96	583	1113	2345	2821	1690	1962
ENSMUSG00000051736	Fam229b	family with sequence similarity 229, member B [Source:MGI Symbol;Acc:MGI:1913587]	0	3.53402	0.000802062	5	4	30	55	77	59	58	60
ENSMUSG00000025420	Katnal2	katanin p60 subunit A-like 2 [Source:MGI Symbol;Acc:MGI:1924234]	0	3.53054	0.00332842	12	6	26	49	135	140	125	190
ENSMUSG00000028641	P3h1	prolyl 3-hydroxylase 1 [Source:MGI Symbol;Acc:MGI:1888921]	0	3.5293	1.30497e-06	27	33	199	460	427	458	408	283
ENSMUSG00000032849	Abcc4	ATP-binding cassette, sub-family C (CFTR/MRP), member 4 [Source:MGI Symbol;Acc:MGI:2443111]	0	3.52	1.05768e-12	575	480	3926	7391	7525	8186	4874	6476
ENSMUSG00000054383	Pnma1	paraneoplastic antigen MA1 [Source:MGI Symbol;Acc:MGI:2180564]	0	3.51319	0.00935767	2	1	3	13	19	33	25	24
ENSMUSG00000028076	Cd1d1	CD1d1 antigen [Source:MGI Symbol;Acc:MGI:107674]	0	3.51235	0.00512398	11	3	30	49	153	157	48	65
ENSMUSG00000006269	Atp6v1b1	ATPase, H+ transporting, lysosomal V1 subunit B1 [Source:MGI Symbol;Acc:MGI:103285]	0	3.50834	0.0102066	1	1	15	15	3	14	11	22
ENSMUSG00000024376	Epb4.1l4a	erythrocyte protein band 4.1 like 4a [Source:MGI Symbol;Acc:MGI:103007]	0	3.50684	2.99837e-06	201	24	623	1997	1366	1322	1372	1024
ENSMUSG00000041608	Entpd3	ectonucleoside triphosphate diphosphohydrolase 3 [Source:MGI Symbol;Acc:MGI:1321386]	0	3.50555	0.00616514	42	7	274	838	204	114	182	56
ENSMUSG00000102748	Pcdhgb2	protocadherin gamma subfamily B, 2 [Source:MGI Symbol;Acc:MGI:1935170]	0	3.50504	0.0278023	5	1	20	4	105	58	12	18
ENSMUSG00000018916	Csf2	colony stimulating factor 2 (granulocyte-macrophage) [Source:MGI Symbol;Acc:MGI:1339752]	0	3.49678	0.0210353	7	4	2	77	35	46	94	149
ENSMUSG00000044807	Zfp354c	zinc finger protein 354C [Source:MGI Symbol;Acc:MGI:1353621]	0	3.49602	0.0020441	3	3	32	37	66	37	31	19
ENSMUSG00000002885	Adgre5	adhesion G protein-coupled receptor E5 [Source:MGI Symbol;Acc:MGI:1347095]	0	3.49447	5.67393e-12	421	236	1972	3003	4732	4688	4230	4622
ENSMUSG00000006218	Fam131c	family with sequence similarity 131, member C [Source:MGI Symbol;Acc:MGI:2685539]	0	3.48788	0.00421797	5	2	30	12	78	62	35	36
ENSMUSG00000035208	Slfn8	schlafen 8 [Source:MGI Symbol;Acc:MGI:2672859]	0	3.48718	0.00675499	3	2	10	13	23	33	40	68
ENSMUSG00000102440	Pcdhga9	protocadherin gamma subfamily A, 9 [Source:MGI Symbol;Acc:MGI:1935226]	0	3.48669	0.0379528	2	3	0	14	46	30	79	22
ENSMUSG00000023972	Ptk7	PTK7 protein tyrosine kinase 7 [Source:MGI Symbol;Acc:MGI:1918711]	0	3.48159	3.1124e-06	475	47	1729	2539	3836	4176	2624	2590
ENSMUSG00000046841	Ckap4	cytoskeleton-associated protein 4 [Source:MGI Symbol;Acc:MGI:2444926]	0	3.48151	3.75715e-08	38	96	437	740	1148	957	936	722
ENSMUSG00000037341	Slc9a7	solute carrier family 9 (sodium/hydrogen exchanger), member 7 [Source:MGI Symbol;Acc:MGI:2444530]	0	3.47564	0.036427	2	0	1	6	21	22	5	22
ENSMUSG00000041801	Phlda3	pleckstrin homology-like domain, family A, member 3 [Source:MGI Symbol;Acc:MGI:1351485]	0	3.47052	1.94331e-13	243	111	1926	2589	1672	2271	1670	2009
ENSMUSG00000037972	Snn	stannin [Source:MGI Symbol;Acc:MGI:1276549]	0	3.46468	1.09088e-05	224	52	485	1024	2432	2924	1213	1259
ENSMUSG00000090812	Samd15	sterile alpha motif domain containing 15 [Source:MGI Symbol;Acc:MGI:2685109]	0	3.4547	0.0284884	0	1	4	6	9	11	3	10
ENSMUSG00000048899	Rimkla	ribosomal modification protein rimK-like family member A [Source:MGI Symbol;Acc:MGI:3040686]	0	3.44878	0.0138307	1	2	3	9	27	36	20	19
ENSMUSG00000035062	Zc4h2	zinc finger, C4H2 domain containing [Source:MGI Symbol;Acc:MGI:2679294]	0	3.44528	0.000120177	24	12	129	149	244	242	225	246
ENSMUSG00000037852	Cpe	carboxypeptidase E [Source:MGI Symbol;Acc:MGI:101932]	0	3.44522	0.00224935	264	92	78	2190	3425	3953	1099	1268
ENSMUSG00000026463	Atp2b4	ATPase, Ca++ transporting, plasma membrane 4 [Source:MGI Symbol;Acc:MGI:88111]	0	3.44477	0.000774594	47	67	74	194	1119	891	1058	735
ENSMUSG00000031563	Wwc2	WW, C2 and coiled-coil domain containing 2 [Source:MGI Symbol;Acc:MGI:1261872]	0	3.44403	1.46186e-11	119	270	2054	2203	2779	2951	1977	1891
ENSMUSG00000029601	Iqcd	IQ motif containing D [Source:MGI Symbol;Acc:MGI:1922982]	0	3.44281	0.0227741	3	3	2	8	66	48	43	51
ENSMUSG00000048058	Ldlrad3	low density lipoprotein receptor class A domain containing 3 [Source:MGI Symbol;Acc:MGI:2138856]	0	3.44189	0.000150906	124	6	345	841	915	867	634	622
ENSMUSG00000022708	Zbtb20	zinc finger and BTB domain containing 20 [Source:MGI Symbol;Acc:MGI:1929213]	0	3.44063	4.90242e-13	258	192	3066	1569	3119	3022	2168	2386
ENSMUSG00000038702	Dsel	dermatan sulfate epimerase-like [Source:MGI Symbol;Acc:MGI:2442948]	0	3.43794	0.000781167	15	10	65	148	226	179	119	125
ENSMUSG00000045064	Zc2hc1c	zinc finger, C2HC-type containing 1C [Source:MGI Symbol;Acc:MGI:1919600]	0	3.43641	0.00193988	14	7	41	68	158	183	121	152
ENSMUSG00000009687	Fxyd5	FXYD domain-containing ion transport regulator 5 [Source:MGI Symbol;Acc:MGI:1201785]	0	3.436	0.00587485	2	2	34	41	26	17	11	14
ENSMUSG00000022098	Bmp1	bone morphogenetic protein 1 [Source:MGI Symbol;Acc:MGI:88176]	0	3.42906	0.00113777	324	25	308	836	2475	3882	1706	2148
ENSMUSG00000002076	Hsf2bp	heat shock transcription factor 2 binding protein [Source:MGI Symbol;Acc:MGI:1921627]	0	3.4223	0.00243593	8	2	63	39	39	32	87	78
ENSMUSG00000087569	Gm8464	predicted pseudogene 8464 [Source:MGI Symbol;Acc:MGI:3645517]	0	3.41878	0.0388453	0	1	4	3	14	5	11	5
ENSMUSG00000050192	Eif5a2	eukaryotic translation initiation factor 5A2 [Source:MGI Symbol;Acc:MGI:1933735]	0	3.41597	0.000292747	18	10	170	127	170	138	176	158
ENSMUSG00000047501	Cldn4	claudin 4 [Source:MGI Symbol;Acc:MGI:1313314]	0	3.41112	6.96599e-08	1326	645	8435	5758	14083	19723	7055	10119
ENSMUSG00000040329	Il7	interleukin 7 [Source:MGI Symbol;Acc:MGI:96561]	0	3.41069	0.00310391	6	4	16	50	85	46	86	62
ENSMUSG00000020086	H2afy2	H2A histone family, member Y2 [Source:MGI Symbol;Acc:MGI:3037658]	0	3.40803	0.0404643	5	2	3	11	44	48	9	127
ENSMUSG00000043542	Zc2hc1a	zinc finger, C2HC-type containing 1A [Source:MGI Symbol;Acc:MGI:1914556]	0	3.40655	1.01212e-06	74	25	270	520	805	674	476	503
ENSMUSG00000034159	2310007B03Rik	RIKEN cDNA 2310007B03 gene [Source:MGI Symbol;Acc:MGI:1919124]	0	3.40553	1.79943e-14	153	122	1163	1848	1395	1316	1652	1851
ENSMUSG00000040829	Zmynd15	zinc finger, MYND-type containing 15 [Source:MGI Symbol;Acc:MGI:3603821]	0	3.39841	0.00104088	12	17	257	228	121	172	90	110
ENSMUSG00000029503	P2rx2	purinergic receptor P2X, ligand-gated ion channel, 2 [Source:MGI Symbol;Acc:MGI:2665170]	0	3.39826	0.0125212	16	7	217	171	174	134	21	27
ENSMUSG00000097187	Gm19426	predicted gene, 19426 [Source:MGI Symbol;Acc:MGI:5011611]	0	3.3969	0.031936	1	0	6	8	9	10	3	4
ENSMUSG00000006784	Ttc25	tetratricopeptide repeat domain 25 [Source:MGI Symbol;Acc:MGI:1921657]	0	3.39633	0.0155123	23	2	21	38	178	170	172	231
ENSMUSG00000046959	Slc26a1	solute carrier family 26 (sulfate transporter), member 1 [Source:MGI Symbol;Acc:MGI:2385894]	0	3.39141	0.00897345	8	10	17	100	220	155	74	50
ENSMUSG00000047143	Dmrta2	doublesex and mab-3 related transcription factor like family A2 [Source:MGI Symbol;Acc:MGI:2653629]	0	3.38922	0.0428115	5	5	5	9	20	57	208	50
ENSMUSG00000040699	Limd2	LIM domain containing 2 [Source:MGI Symbol;Acc:MGI:1915053]	0	3.3892	5.23162e-07	114	56	424	622	1528	1536	790	669
ENSMUSG00000046733	Gprc5a	G protein-coupled receptor, family C, group 5, member A [Source:MGI Symbol;Acc:MGI:1891250]	0	3.38498	1.32535e-09	162	479	2459	4391	3593	3451	3962	4332
ENSMUSG00000044022	Pcdhb21	protocadherin beta 21 [Source:MGI Symbol;Acc:MGI:2136759]	0	3.37994	0.034726	2	0	2	3	25	13	11	18
ENSMUSG00000050822	Slc29a4	solute carrier family 29 (nucleoside transporters), member 4 [Source:MGI Symbol;Acc:MGI:2385330]	0	3.37814	0.0081882	28	13	35	106	472	488	134	106
ENSMUSG00000029468	P2rx7	purinergic receptor P2X, ligand-gated ion channel, 7 [Source:MGI Symbol;Acc:MGI:1339957]	0	3.37534	0.0377762	2	1	37	39	11	7	4	4
ENSMUSG00000047907	Tshz2	teashirt zinc finger family member 2 [Source:MGI Symbol;Acc:MGI:2153084]	0	3.37456	0.00873995	29	0	106	102	228	166	153	147
ENSMUSG00000057706	Mex3b	mex3 homolog B (C. elegans) [Source:MGI Symbol;Acc:MGI:1918252]	0	3.37375	0.000748978	11	23	83	111	212	286	219	255
ENSMUSG00000048458	Fam212b	family with sequence similarity 212, member B [Source:MGI Symbol;Acc:MGI:1923497]	0	3.37278	1.31289e-06	52	25	359	621	384	401	258	456
ENSMUSG00000097296	Gm26532	predicted gene, 26532 [Source:MGI Symbol;Acc:MGI:5477026]	0	3.37264	0.00759512	23	10	63	93	82	79	268	498
ENSMUSG00000090877	Hspa1b	heat shock protein 1B [Source:MGI Symbol;Acc:MGI:99517]	0	3.37118	1.24978e-05	33	197	616	986	988	1452	2118	1914
ENSMUSG00000048279	Sacs	sacsin [Source:MGI Symbol;Acc:MGI:1354724]	0	3.36357	0.00756671	1	11	50	142	45	51	43	87
ENSMUSG00000091971	Hspa1a	heat shock protein 1A [Source:MGI Symbol;Acc:MGI:96244]	0	3.36294	0.00129785	5	19	84	134	128	136	197	147
ENSMUSG00000052534	Pbx1	pre B cell leukemia homeobox 1 [Source:MGI Symbol;Acc:MGI:97495]	0	3.35314	3.7329e-08	581	599	3115	3094	9350	9573	6634	6981
ENSMUSG00000026435	Slc45a3	solute carrier family 45, member 3 [Source:MGI Symbol;Acc:MGI:1922082]	0	3.35194	3.01514e-09	99	47	802	1120	631	712	573	775
ENSMUSG00000026970	Rbms1	RNA binding motif, single stranded interacting protein 1 [Source:MGI Symbol;Acc:MGI:1861774]	0	3.35119	5.62576e-09	438	162	3581	5233	2907	2509	2375	2067
ENSMUSG00000071073	Lrrc73	leucine rich repeat containing 73 [Source:MGI Symbol;Acc:MGI:2684934]	0	3.35004	0.00562499	3	3	10	22	28	31	58	55
ENSMUSG00000010051	Hyal1	hyaluronoglucosaminidase 1 [Source:MGI Symbol;Acc:MGI:96298]	0	3.35003	5.05702e-05	36	14	193	313	352	271	262	191
ENSMUSG00000018474	Chd3	chromodomain helicase DNA binding protein 3 [Source:MGI Symbol;Acc:MGI:1344395]	0	3.34797	1.64742e-09	565	878	3985	5729	8682	9080	11320	9175
ENSMUSG00000006445	Epha2	Eph receptor A2 [Source:MGI Symbol;Acc:MGI:95278]	0	3.34267	8.87842e-13	668	544	5636	8753	5082	5491	6425	7445
ENSMUSG00000021892	Sh3bp5	SH3-domain binding protein 5 (BTK-associated) [Source:MGI Symbol;Acc:MGI:1344391]	0	3.34112	2.2105e-07	64	29	445	334	611	570	542	429
ENSMUSG00000007783	Cpt1c	carnitine palmitoyltransferase 1c [Source:MGI Symbol;Acc:MGI:2446526]	0	3.33847	0.0428608	7	7	135	183	45	66	3	15
ENSMUSG00000024043	Arhgap28	Rho GTPase activating protein 28 [Source:MGI Symbol;Acc:MGI:2147003]	0	3.33795	0.0163039	2	0	3	17	13	9	11	17
ENSMUSG00000022199	Slc22a17	solute carrier family 22 (organic cation transporter), member 17 [Source:MGI Symbol;Acc:MGI:1926225]	0	3.33637	0.0205543	19	0	20	56	122	168	101	118
ENSMUSG00000033208	S100b	S100 protein, beta polypeptide, neural [Source:MGI Symbol;Acc:MGI:98217]	0	3.33418	0.0023044	25	4	108	72	177	211	135	195
ENSMUSG00000022421	Nptxr	neuronal pentraxin receptor [Source:MGI Symbol;Acc:MGI:1920590]	0	3.3297	0.00703014	31	3	53	124	102	242	169	358
ENSMUSG00000039328	Rnf122	ring finger protein 122 [Source:MGI Symbol;Acc:MGI:1916117]	0	3.32537	7.85209e-05	46	25	148	157	490	508	401	545
ENSMUSG00000046005	D830044D21Rik	RIKEN cDNA D830044D21 gene [Source:MGI Symbol;Acc:MGI:2444378]	0	3.32495	0.00940822	1	2	10	11	14	12	20	37
ENSMUSG00000052584	Serp2	stress-associated endoplasmic reticulum protein family member 2 [Source:MGI Symbol;Acc:MGI:1919911]	0	3.32038	0.00698111	0	5	16	29	21	22	38	47
ENSMUSG00000046058	Eid2	EP300 interacting inhibitor of differentiation 2 [Source:MGI Symbol;Acc:MGI:2681174]	0	3.31839	0.00114184	31	6	155	127	249	291	193	115
ENSMUSG00000031617	Tmem184c	transmembrane protein 184C [Source:MGI Symbol;Acc:MGI:2384562]	0	3.31463	9.45573e-13	91	146	1145	1435	1206	1292	1234	1317
ENSMUSG00000037606	Osbpl5	oxysterol binding protein-like 5 [Source:MGI Symbol;Acc:MGI:1930265]	0	3.3146	9.88504e-11	172	76	863	941	1351	1674	1274	1579
ENSMUSG00000045349	Sh2d5	SH2 domain containing 5 [Source:MGI Symbol;Acc:MGI:2446215]	0	3.30827	0.00373105	20	14	42	408	162	119	203	136
ENSMUSG00000028716	Pdzk1ip1	PDZK1 interacting protein 1 [Source:MGI Symbol;Acc:MGI:1914432]	0	3.30819	0.000357796	280	13	984	653	1540	1185	2455	1864
ENSMUSG00000022176	Rem2	rad and gem related GTP binding protein 2 [Source:MGI Symbol;Acc:MGI:2155260]	0	3.30622	0.00444427	34	12	100	74	517	260	376	89
ENSMUSG00000041298	Katnal1	katanin p60 subunit A-like 1 [Source:MGI Symbol;Acc:MGI:2387638]	0	3.30501	0.000413465	62	10	114	226	502	477	394	466
ENSMUSG00000024032	Tff1	trefoil factor 1 [Source:MGI Symbol;Acc:MGI:88135]	0	3.30228	0.0113766	3	1	14	5	17	23	31	41
ENSMUSG00000028073	Pear1	platelet endothelial aggregation receptor 1 [Source:MGI Symbol;Acc:MGI:1920432]	0	3.2949	1.02623e-09	411	136	1673	2527	2318	2537	3404	4110
ENSMUSG00000005364	Il5ra	interleukin 5 receptor, alpha [Source:MGI Symbol;Acc:MGI:96558]	0	3.29474	0.0148175	0	27	141	239	82	121	134	189
ENSMUSG00000066643	Wdr35	WD repeat domain 35 [Source:MGI Symbol;Acc:MGI:1921932]	0	3.29423	1.26444e-09	163	78	588	1245	1507	1631	1093	1319
ENSMUSG00000002006	Pdzd4	PDZ domain containing 4 [Source:MGI Symbol;Acc:MGI:2443483]	0	3.29064	0.0260826	21	4	13	25	104	174	172	276
ENSMUSG00000095115	Itpripl2	inositol 1,4,5-triphosphate receptor interacting protein-like 2 [Source:MGI Symbol;Acc:MGI:2442416]	0	3.28778	2.39367e-07	371	650	2013	4679	7903	8622	4528	4899
ENSMUSG00000002504	Slc9a3r2	solute carrier family 9 (sodium/hydrogen exchanger), member 3 regulator 2 [Source:MGI Symbol;Acc:MGI:1890662]	0	3.28715	7.30979e-05	49	12	173	328	396	383	280	270
ENSMUSG00000089812	Gm15867	predicted gene 15867 [Source:MGI Symbol;Acc:MGI:3801862]	0	3.28614	0.00705033	4	0	34	16	26	17	17	15
ENSMUSG00000028270	Gbp2	guanylate binding protein 2 [Source:MGI Symbol;Acc:MGI:102772]	0	3.28604	0.00700122	2	2	38	19	13	29	11	19
ENSMUSG00000020396	Nefh	neurofilament, heavy polypeptide [Source:MGI Symbol;Acc:MGI:97309]	0	3.28579	0.00487326	14	9	26	109	143	73	216	152
ENSMUSG00000102278	Gm37145	predicted gene, 37145 [Source:MGI Symbol;Acc:MGI:5610373]	0	3.28422	0.00724656	14	0	60	66	63	45	102	80
ENSMUSG00000086075	Gm15728	predicted gene 15728 [Source:MGI Symbol;Acc:MGI:3783171]	0	3.28366	0.0084545	2	3	5	24	43	31	32	29
ENSMUSG00000026278	Bok	BCL2-related ovarian killer [Source:MGI Symbol;Acc:MGI:1858494]	0	3.28244	7.78737e-12	161	272	1970	1715	1846	2601	2582	3001
ENSMUSG00000055926	Gm14137	predicted gene 14137 [Source:MGI Symbol;Acc:MGI:3651144]	0	3.2822	8.47551e-05	36	18	116	302	273	261	357	345
ENSMUSG00000028849	Map7d1	MAP7 domain containing 1 [Source:MGI Symbol;Acc:MGI:2384297]	0	3.28131	7.98066e-08	126	356	1202	1987	2799	3756	2586	3258
ENSMUSG00000015243	Abca1	ATP-binding cassette, sub-family A (ABC1), member 1 [Source:MGI Symbol;Acc:MGI:99607]	0	3.27974	0.0421213	32	32	66	125	783	932	82	11
ENSMUSG00000074916	Chst14	carbohydrate (N-acetylgalactosamine 4-0) sulfotransferase 14 [Source:MGI Symbol;Acc:MGI:1919386]	0	3.27873	0.000622802	28	10	113	200	243	284	178	129
ENSMUSG00000074220	Zfp382	zinc finger protein 382 [Source:MGI Symbol;Acc:MGI:3588204]	0	3.2771	0.00794201	3	1	8	16	16	20	28	41
ENSMUSG00000022237	Ankrd33b	ankyrin repeat domain 33B [Source:MGI Symbol;Acc:MGI:1917904]	0	3.27636	0.0429158	1	0	3	9	4	4	7	10
ENSMUSG00000010080	Epn3	epsin 3 [Source:MGI Symbol;Acc:MGI:1919139]	0	3.27301	2.394e-13	341	388	2392	3580	3888	3876	4619	4306
ENSMUSG00000101337	Dnah7c	dynein, axonemal, heavy chain 7C [Source:MGI Symbol;Acc:MGI:3639762]	0	3.27161	0.0392171	2	0	1	5	13	22	11	15
ENSMUSG00000035126	Wdr78	WD repeat domain 78 [Source:MGI Symbol;Acc:MGI:2385328]	0	3.27028	0.00104354	37	16	51	178	351	295	343	392
ENSMUSG00000022305	Lrp12	low density lipoprotein-related protein 12 [Source:MGI Symbol;Acc:MGI:2443132]	0	3.26884	6.39531e-06	71	17	290	428	559	541	412	368
ENSMUSG00000031480	Thsd1	thrombospondin, type I, domain 1 [Source:MGI Symbol;Acc:MGI:1929096]	0	3.26117	0.0100579	3	5	7	33	61	74	27	54
ENSMUSG00000035697	Hmha1	histocompatibility (minor) HA-1 [Source:MGI Symbol;Acc:MGI:1917969]	0	3.2562	0.00239444	6	5	62	78	28	39	63	68
ENSMUSG00000039552	Rsph4a	radial spoke head 4 homolog A (Chlamydomonas) [Source:MGI Symbol;Acc:MGI:3027894]	0	3.25579	0.0362123	3	0	5	2	30	26	12	20
ENSMUSG00000016179	Camk1g	calcium/calmodulin-dependent protein kinase I gamma [Source:MGI Symbol;Acc:MGI:2388073]	0	3.24972	0.00910367	2	1	5	14	17	24	17	20
ENSMUSG00000002384	Bmp8b	bone morphogenetic protein 8b [Source:MGI Symbol;Acc:MGI:107335]	0	3.24837	0.000265503	59	69	1102	917	391	299	980	158
ENSMUSG00000041245	Wnk3	WNK lysine deficient protein kinase 3 [Source:MGI Symbol;Acc:MGI:2652875]	0	3.24169	0.0229234	5	1	5	27	66	52	12	20
ENSMUSG00000029373	Pf4	platelet factor 4 [Source:MGI Symbol;Acc:MGI:1888711]	0	3.23994	0.018058	0	6	61	27	10	17	39	39
ENSMUSG00000048807	Slc35e4	solute carrier family 35, member E4 [Source:MGI Symbol;Acc:MGI:2144150]	0	3.23637	3.4453e-12	105	111	1054	1274	836	1019	1204	1103
ENSMUSG00000086141	9030622O22Rik	RIKEN cDNA 9030622O22 gene [Source:MGI Symbol;Acc:MGI:1918820]	0	3.23455	0.00521517	21	4	205	43	126	97	129	115
ENSMUSG00000031788	Kifc3	kinesin family member C3 [Source:MGI Symbol;Acc:MGI:109202]	0	3.22718	1.64768e-09	910	552	4646	3855	8752	8948	7724	9120
ENSMUSG00000036395	Glb1l2	galactosidase, beta 1-like 2 [Source:MGI Symbol;Acc:MGI:2388283]	0	3.22586	0.017117	1	1	8	6	9	16	7	20
ENSMUSG00000063687	Pcdhb5	protocadherin beta 5 [Source:MGI Symbol;Acc:MGI:2136739]	0	3.22172	0.030344	1	1	6	6	13	13	25	3
ENSMUSG00000057914	Cacnb2	calcium channel, voltage-dependent, beta 2 subunit [Source:MGI Symbol;Acc:MGI:894644]	0	3.21922	0.0341634	2	15	5	165	114	42	106	108
ENSMUSG00000039168	Dap	death-associated protein [Source:MGI Symbol;Acc:MGI:1918190]	0	3.21675	4.33267e-13	437	190	2263	3065	3137	3111	3186	3301
ENSMUSG00000083282	Ctsf	cathepsin F [Source:MGI Symbol;Acc:MGI:1861434]	0	3.21401	0.00278802	35	10	136	87	374	393	177	122
ENSMUSG00000092216	Gm19345	predicted gene, 19345 [Source:MGI Symbol;Acc:MGI:5011530]	0	3.21385	0.0443994	1	1	1	12	9	5	12	27
ENSMUSG00000070056	Mfhas1	malignant fibrous histiocytoma amplified sequence 1 [Source:MGI Symbol;Acc:MGI:1098644]	0	3.21318	0.0025934	114	8	110	294	758	982	596	682
ENSMUSG00000038777	Sema6c	sema domain, transmembrane domain (TM), and cytoplasmic domain, (semaphorin) 6C [Source:MGI Symbol;Acc:MGI:1338032]	0	3.21308	0.0221248	8	4	9	11	67	106	60	106
ENSMUSG00000093908	Gm5784	predicted gene 5784 [Source:MGI Symbol;Acc:MGI:3647969]	0	3.21147	0.0251182	2	1	2	8	11	24	25	25
ENSMUSG00000089715	Cbx6	chromobox 6 [Source:MGI Symbol;Acc:MGI:3512628]	0	3.21098	8.42105e-05	693	36	2883	2889	3172	4101	3683	3332
ENSMUSG00000030411	Nova2	neuro-oncological ventral antigen 2 [Source:MGI Symbol;Acc:MGI:104296]	0	3.2101	0.0155981	5	1	11	16	69	44	16	22
ENSMUSG00000009628	Tex15	testis expressed gene 15 [Source:MGI Symbol;Acc:MGI:1934816]	0	3.20759	0.0447212	2	0	6	18	18	10	1	10
ENSMUSG00000024268	Celf4	CUGBP, Elav-like family member 4 [Source:MGI Symbol;Acc:MGI:1932407]	0	3.20427	0.0225793	18	2	32	136	159	158	19	59
ENSMUSG00000005986	Ankrd13d	ankyrin repeat domain 13 family, member D [Source:MGI Symbol;Acc:MGI:1915673]	0	3.20117	0.00133844	16	10	70	87	152	154	146	152
ENSMUSG00000019944	Rhobtb1	Rho-related BTB domain containing 1 [Source:MGI Symbol;Acc:MGI:1916538]	0	3.19711	0.000722636	46	13	109	150	457	407	300	252
ENSMUSG00000001288	Rarg	retinoic acid receptor, gamma [Source:MGI Symbol;Acc:MGI:97858]	0	3.18876	1.95166e-07	146	35	529	886	929	1058	770	875
ENSMUSG00000086399	Gm16144	predicted gene 16144 [Source:MGI Symbol;Acc:MGI:3801782]	0	3.18482	0.0101592	2	3	11	29	17	12	34	50
ENSMUSG00000045275	Lca5l	Leber congenital amaurosis 5-like [Source:MGI Symbol;Acc:MGI:3041157]	0	3.18217	0.0135755	7	1	7	23	52	48	36	65
ENSMUSG00000040473	Cfap69	cilia and flagella associated protein 69 [Source:MGI Symbol;Acc:MGI:2443778]	0	3.17932	0.00155978	13	38	61	190	333	350	349	261
ENSMUSG00000032221	Mns1	meiosis-specific nuclear structural protein 1 [Source:MGI Symbol;Acc:MGI:107933]	0	3.1767	0.00604637	17	6	30	85	104	83	174	180
ENSMUSG00000041658	Rragb	Ras-related GTP binding B [Source:MGI Symbol;Acc:MGI:3038613]	0	3.17501	0.0225923	8	1	42	76	31	37	4	62
ENSMUSG00000060487	Samd5	sterile alpha motif domain containing 5 [Source:MGI Symbol;Acc:MGI:2444815]	0	3.17422	0.00203889	116	72	2622	945	298	604	262	404
ENSMUSG00000029166	Mapre3	microtubule-associated protein, RP/EB family, member 3 [Source:MGI Symbol;Acc:MGI:2140967]	0	3.16568	5.80664e-06	47	59	227	319	639	673	512	714
ENSMUSG00000059401	Mamld1	mastermind-like domain containing 1 [Source:MGI Symbol;Acc:MGI:3045303]	0	3.1647	0.000237006	16	34	159	324	277	242	184	283
ENSMUSG00000021367	Edn1	endothelin 1 [Source:MGI Symbol;Acc:MGI:95283]	0	3.15186	2.00093e-09	176	119	1277	797	1292	1094	1489	2309
ENSMUSG00000038065	Mturn	maturin, neural progenitor differentiation regulator homolog (Xenopus) [Source:MGI Symbol;Acc:MGI:1915485]	0	3.14882	0.0152944	18	11	23	30	165	253	157	196
ENSMUSG00000050212	Eva1b	eva-1 homolog B (C. elegans) [Source:MGI Symbol;Acc:MGI:1922063]	0	3.1472	0.00685032	24	7	94	51	210	269	158	70
ENSMUSG00000023039	Krt7	keratin 7 [Source:MGI Symbol;Acc:MGI:96704]	0	3.14591	1.13637e-08	2832	4955	28583	55148	32135	33137	37127	37966
ENSMUSG00000080316	Spaca6	sperm acrosome associated 6 [Source:MGI Symbol;Acc:MGI:1922452]	0	3.14407	1.08318e-06	135	50	366	987	662	744	993	1330
ENSMUSG00000024486	Hbegf	heparin-binding EGF-like growth factor [Source:MGI Symbol;Acc:MGI:96070]	0	3.14345	3.4601e-09	243	223	1116	2178	2017	1673	2378	3810
ENSMUSG00000049536	Tceal1	transcription elongation factor A (SII)-like 1 [Source:MGI Symbol;Acc:MGI:2385317]	0	3.14282	0.0270747	4	1	33	12	44	38	5	9
ENSMUSG00000103793	Pcdhga6	protocadherin gamma subfamily A, 6 [Source:MGI Symbol;Acc:MGI:1935218]	0	3.14117	0.0255392	2	1	3	9	24	12	31	11
ENSMUSG00000031539	Ap3m2	adaptor-related protein complex 3, mu 2 subunit [Source:MGI Symbol;Acc:MGI:1929214]	0	3.13997	0.00409701	35	10	45	127	320	317	186	238
ENSMUSG00000022475	Hdac7	histone deacetylase 7 [Source:MGI Symbol;Acc:MGI:1891835]	0	3.13507	3.97122e-12	318	236	1495	2418	2502	2531	3301	3180
ENSMUSG00000035954	Dock4	dedicator of cytokinesis 4 [Source:MGI Symbol;Acc:MGI:1918006]	0	3.13503	5.58587e-09	119	96	545	734	953	1283	1026	1478
ENSMUSG00000039457	Ppl	periplakin [Source:MGI Symbol;Acc:MGI:1194898]	0	3.13243	5.38108e-09	629	678	2735	5285	6616	5669	7679	8938
ENSMUSG00000026479	Lamc2	laminin, gamma 2 [Source:MGI Symbol;Acc:MGI:99913]	0	3.1317	1.17217e-12	757	803	6161	6888	8606	7509	7616	6870
ENSMUSG00000074445	Sprr2a3	small proline-rich protein 2A3 [Source:MGI Symbol;Acc:MGI:3845028]	0	3.13128	2.7926e-06	1930	1629	16900	7527	16167	8311	32875	17143
ENSMUSG00000044719	E230025N22Rik	Riken cDNA E230025N22 gene [Source:MGI Symbol;Acc:MGI:3687212]	0	3.13043	0.00796924	8	1	29	25	79	37	52	25
ENSMUSG00000063354	Slc39a4	solute carrier family 39 (zinc transporter), member 4 [Source:MGI Symbol;Acc:MGI:1919277]	0	3.12922	2.83828e-08	637	1048	3498	7446	7849	8025	11007	10429
ENSMUSG00000086746	Gm15222	predicted gene 15222 [Source:MGI Symbol;Acc:MGI:3705297]	0	3.12841	0.0129476	4	0	7	12	28	22	23	22
ENSMUSG00000038295	Atg9b	autophagy related 9B [Source:MGI Symbol;Acc:MGI:2685420]	0	3.12589	1.31219e-06	803	165	2555	4342	3139	3457	5063	7186
ENSMUSG00000020230	Prmt2	protein arginine N-methyltransferase 2 [Source:MGI Symbol;Acc:MGI:1316652]	0	3.12234	6.36348e-06	50	94	259	480	856	1046	671	810
ENSMUSG00000041836	Ptpre	protein tyrosine phosphatase, receptor type, E [Source:MGI Symbol;Acc:MGI:97813]	0	3.11172	2.09622e-10	100	91	559	835	955	904	976	1037
ENSMUSG00000073888	Ccl27a	chemokine (C-C motif) ligand 27A [Source:MGI Symbol;Acc:MGI:1343459]	0	3.10833	0.00552024	10	2	45	25	65	84	59	46
ENSMUSG00000025650	Col7a1	collagen, type VII, alpha 1 [Source:MGI Symbol;Acc:MGI:88462]	0	3.1075	0.0108508	27	13	20	184	138	372	129	248
ENSMUSG00000027175	Tcp11l1	t-complex 11 like 1 [Source:MGI Symbol;Acc:MGI:2444263]	0	3.10526	0.000141523	43	18	204	286	312	259	396	176
ENSMUSG00000028776	Tinagl1	tubulointerstitial nephritis antigen-like 1 [Source:MGI Symbol;Acc:MGI:2137617]	0	3.10483	4.20791e-07	886	236	4348	7221	3446	2778	5746	5824
ENSMUSG00000001763	Tspan33	tetraspanin 33 [Source:MGI Symbol;Acc:MGI:1919012]	0	3.10345	7.32952e-06	51	31	259	332	518	409	291	406
ENSMUSG00000049303	Syt12	synaptotagmin XII [Source:MGI Symbol;Acc:MGI:2159601]	0	3.10224	1.5331e-05	41	42	215	246	376	383	522	553
ENSMUSG00000030600	Lrfn1	leucine rich repeat and fibronectin type III domain containing 1 [Source:MGI Symbol;Acc:MGI:2136810]	0	3.09205	0.0110729	18	4	45	64	169	173	89	41
ENSMUSG00000023034	Nr4a1	nuclear receptor subfamily 4, group A, member 1 [Source:MGI Symbol;Acc:MGI:1352454]	0	3.09153	0.000417322	48	50	226	546	229	150	752	790
ENSMUSG00000016382	Pls3	plastin 3 (T-isoform) [Source:MGI Symbol;Acc:MGI:104807]	0	3.09103	4.85177e-08	325	681	3694	4508	6310	6922	2920	3664
ENSMUSG00000036989	Trim3	tripartite motif-containing 3 [Source:MGI Symbol;Acc:MGI:1860040]	0	3.09053	8.83605e-10	201	117	819	1036	1258	1543	1878	1998
ENSMUSG00000062866	Phactr2	phosphatase and actin regulator 2 [Source:MGI Symbol;Acc:MGI:2446138]	0	3.07917	2.06172e-05	90	43	234	308	846	772	782	584
ENSMUSG00000000869	Il4	interleukin 4 [Source:MGI Symbol;Acc:MGI:96556]	0	3.07259	0.0056736	7	4	19	30	77	59	59	54
ENSMUSG00000103144	Pcdhga1	protocadherin gamma subfamily A, 1 [Source:MGI Symbol;Acc:MGI:1935212]	0	3.07247	0.0442824	2	0	3	5	16	15	5	14
ENSMUSG00000038022	Fam188b	family with sequence similarity 188, member B [Source:MGI Symbol;Acc:MGI:3583959]	0	3.07186	0.00543578	33	6	64	102	202	242	152	248
ENSMUSG00000086554	9530034E10Rik	RIKEN cDNA 9530034E10 gene [Source:MGI Symbol;Acc:MGI:1925865]	0	3.06945	0.0170312	1	3	10	25	8	11	34	27
ENSMUSG00000032839	Trpc1	transient receptor potential cation channel, subfamily C, member 1 [Source:MGI Symbol;Acc:MGI:109528]	0	3.06523	0.00180818	16	18	85	96	160	159	196	226
ENSMUSG00000020042	Btbd11	BTB (POZ) domain containing 11 [Source:MGI Symbol;Acc:MGI:1921257]	0	3.0615	1.47906e-05	27	59	234	455	359	367	457	488
ENSMUSG00000074682	Zcchc3	zinc finger, CCHC domain containing 3 [Source:MGI Symbol;Acc:MGI:1915167]	0	3.05918	0.0078389	26	4	159	174	143	154	59	66
ENSMUSG00000042523	Dnal1	dynein, axonemal, light chain 1 [Source:MGI Symbol;Acc:MGI:1921462]	0	3.05805	0.000229198	95	31	145	359	746	884	424	699
ENSMUSG00000089762	Ier5l	immediate early response 5-like [Source:MGI Symbol;Acc:MGI:1919750]	0	3.05636	9.07471e-05	73	40	147	295	516	756	579	679
ENSMUSG00000003992	Ssbp2	single-stranded DNA binding protein 2 [Source:MGI Symbol;Acc:MGI:1914220]	0	3.05363	0.0317528	9	3	10	8	75	40	101	84
ENSMUSG00000036368	Rmdn2	regulator of microtubule dynamics 2 [Source:MGI Symbol;Acc:MGI:2147043]	0	3.05264	0.00422071	6	19	58	122	159	144	97	110
ENSMUSG00000026335	Pam	peptidylglycine alpha-amidating monooxygenase [Source:MGI Symbol;Acc:MGI:97475]	0	3.05192	1.97208e-10	688	328	2717	3510	5395	5080	5120	4421
ENSMUSG00000071176	Arhgef10	Rho guanine nucleotide exchange factor (GEF) 10 [Source:MGI Symbol;Acc:MGI:2444453]	0	3.04581	2.21892e-05	118	22	448	436	832	773	557	464
ENSMUSG00000044948	Cfap43	cilia and flagella associated protein 43 [Source:MGI Symbol;Acc:MGI:1289258]	0	3.04574	1.29467e-06	74	57	289	585	738	825	537	459
ENSMUSG00000085642	3110053B16Rik	RIKEN cDNA 3110053B16 gene [Source:MGI Symbol;Acc:MGI:1920435]	0	3.04486	0.00901174	23	6	144	30	203	126	134	98
ENSMUSG00000030671	Pde3b	phosphodiesterase 3B, cGMP-inhibited [Source:MGI Symbol;Acc:MGI:1333863]	0	3.03559	0.000138702	58	96	669	130	884	820	1013	592
ENSMUSG00000034762	Glis1	GLIS family zinc finger 1 [Source:MGI Symbol;Acc:MGI:2386723]	0	3.03365	0.0164637	2	1	8	7	22	22	11	13
ENSMUSG00000087028	Gm13387	predicted gene 13387 [Source:MGI Symbol;Acc:MGI:3651242]	0	3.03233	0.0231382	21	2	16	78	82	90	117	197
ENSMUSG00000027087	Itgav	integrin alpha V [Source:MGI Symbol;Acc:MGI:96608]	0	3.02899	3.68671e-07	498	693	2942	3366	8340	8446	4316	4072
ENSMUSG00000023905	Tnfrsf12a	tumor necrosis factor receptor superfamily, member 12a [Source:MGI Symbol;Acc:MGI:1351484]	0	3.02356	1.74696e-11	523	677	3757	4625	5278	6501	5620	5712
ENSMUSG00000054364	Rhob	ras homolog gene family, member B [Source:MGI Symbol;Acc:MGI:107949]	0	3.02124	1.19979e-05	344	309	1013	1125	3945	5234	2319	3355
ENSMUSG00000102353	Gm38345	predicted gene, 38345 [Source:MGI Symbol;Acc:MGI:5611573]	0	3.02048	0.00243778	42	6	180	125	211	180	283	205
ENSMUSG00000029428	Stx2	syntaxin 2 [Source:MGI Symbol;Acc:MGI:108059]	0	3.01607	3.51445e-06	69	42	241	380	516	525	543	631
ENSMUSG00000003573	Homer3	homer homolog 3 (Drosophila) [Source:MGI Symbol;Acc:MGI:1347359]	0	3.01557	1.13645e-06	112	43	445	741	714	921	436	618
ENSMUSG00000034059	Ypel4	yippee-like 4 (Drosophila) [Source:MGI Symbol;Acc:MGI:3605071]	0	3.01401	0.038662	9	0	6	15	76	48	36	45
ENSMUSG00000001248	Gramd1a	GRAM domain containing 1A [Source:MGI Symbol;Acc:MGI:105490]	0	3.01026	0.00351449	37	43	46	314	523	724	239	243
ENSMUSG00000063628	Gm7665	predicted pseudogene 7665 [Source:MGI Symbol;Acc:MGI:3645651]	0	3.00742	0.00372831	3	8	55	36	54	48	47	52
ENSMUSG00000037568	Vash2	vasohibin 2 [Source:MGI Symbol;Acc:MGI:2444826]	0	3.00623	1.65754e-05	160	22	541	621	753	956	797	752
ENSMUSG00000056214	Pard6g	par-6 family cell polarity regulator gamma [Source:MGI Symbol;Acc:MGI:2135606]	0	3.00432	0.00872393	19	10	80	70	204	237	51	90
ENSMUSG00000019832	Rab32	RAB32, member RAS oncogene family [Source:MGI Symbol;Acc:MGI:1915094]	0	2.99756	1.11174e-07	165	274	766	2147	1728	1697	2924	2213
ENSMUSG00000094845	Tmem95	transmembrane protein 95 [Source:MGI Symbol;Acc:MGI:3779488]	0	2.99484	0.0172099	2	1	13	18	22	10	11	6
ENSMUSG00000027583	Zbtb46	zinc finger and BTB domain containing 46 [Source:MGI Symbol;Acc:MGI:1919397]	0	2.99184	0.0263793	5	8	9	21	62	82	39	131
ENSMUSG00000099444	Gm29240	predicted gene 29240 [Source:MGI Symbol;Acc:MGI:5579946]	0	2.98903	0.0270046	1	1	4	7	10	12	9	14
ENSMUSG00000050052	Tdrp	testis development related protein [Source:MGI Symbol;Acc:MGI:1919398]	0	2.989	8.06438e-05	47	48	277	157	574	612	377	422
ENSMUSG00000036533	Cdc42ep3	CDC42 effector protein (Rho GTPase binding) 3 [Source:MGI Symbol;Acc:MGI:2384718]	0	2.98723	0.0043189	11	12	77	131	145	107	55	70
ENSMUSG00000034457	Eda2r	ectodysplasin A2 receptor [Source:MGI Symbol;Acc:MGI:2442860]	0	2.98087	0.0434082	258	41	2487	1985	1123	893	424	10
ENSMUSG00000052837	Junb	jun B proto-oncogene [Source:MGI Symbol;Acc:MGI:96647]	0	2.97839	8.64455e-06	606	832	2242	2659	7878	9368	6572	8212
ENSMUSG00000040265	Dnm3	dynamin 3 [Source:MGI Symbol;Acc:MGI:1341299]	0	2.97499	0.00604025	9	21	62	88	103	107	196	228
ENSMUSG00000034610	Zcchc11	zinc finger, CCHC domain containing 11 [Source:MGI Symbol;Acc:MGI:2445126]	0	2.97369	1.33951e-07	142	336	1274	1327	2430	1934	2526	2911
ENSMUSG00000070822	Zscan18	zinc finger and SCAN domain containing 18 [Source:MGI Symbol;Acc:MGI:3643810]	0	2.97218	0.0311678	3	2	4	9	40	43	19	15
ENSMUSG00000025212	Sfxn3	sideroflexin 3 [Source:MGI Symbol;Acc:MGI:2137679]	0	2.96936	3.40462e-07	425	142	1254	1367	2759	3384	2107	2840
ENSMUSG00000097134	1110002J07Rik	RIKEN cDNA 1110002J07 gene [Source:MGI Symbol;Acc:MGI:1915738]	0	2.96434	0.0356488	2	0	4	7	6	10	12	15
ENSMUSG00000023191	P3h3	prolyl 3-hydroxylase 3 [Source:MGI Symbol;Acc:MGI:1315208]	0	2.95881	0.0142484	11	2	30	27	97	83	50	28
ENSMUSG00000042104	Uggt2	UDP-glucose glycoprotein glucosyltransferase 2 [Source:MGI Symbol;Acc:MGI:1913685]	0	2.95674	0.0100021	60	11	77	486	452	207	382	74
ENSMUSG00000049811	Fam161a	family with sequence similarity 161, member A [Source:MGI Symbol;Acc:MGI:1921123]	0	2.94831	0.0343214	3	0	4	6	18	20	20	9
ENSMUSG00000022822	Abcc5	ATP-binding cassette, sub-family C (CFTR/MRP), member 5 [Source:MGI Symbol;Acc:MGI:1351644]	0	2.94804	2.27011e-07	439	925	6426	3821	4597	4487	5758	9325
ENSMUSG00000043336	Filip1l	filamin A interacting protein 1-like [Source:MGI Symbol;Acc:MGI:1925999]	0	2.94293	3.55713e-09	549	458	2181	3265	4381	6325	3548	4958
ENSMUSG00000041936	Agrn	agrin [Source:MGI Symbol;Acc:MGI:87961]	0	2.94236	7.06196e-07	4770	3119	13942	20396	38506	41250	33806	43828
ENSMUSG00000057193	Slc44a2	solute carrier family 44, member 2 [Source:MGI Symbol;Acc:MGI:1915932]	0	2.9419	8.04515e-09	753	264	2554	3027	4718	4675	4905	4231
ENSMUSG00000074355	Gm10676	predicted gene 10676 [Source:MGI Symbol;Acc:MGI:3704283]	0	2.93746	0.0440746	3	0	15	23	5	20	4	8
ENSMUSG00000037747	Phyhipl	phytanoyl-CoA hydroxylase interacting protein-like [Source:MGI Symbol;Acc:MGI:1918161]	0	2.93413	0.0285333	2	1	5	6	10	11	24	22
ENSMUSG00000031847	1700030J22Rik	RIKEN cDNA 1700030J22 gene [Source:MGI Symbol;Acc:MGI:1916778]	0	2.93317	0.00702552	9	15	32	84	123	145	102	117
ENSMUSG00000016262	Sertad4	SERTA domain containing 4 [Source:MGI Symbol;Acc:MGI:2443496]	0	2.92912	1.48508e-05	138	26	774	521	568	648	534	725
ENSMUSG00000047242	Taf9b	TAF9B RNA polymerase II, TATA box binding protein (TBP)-associated factor [Source:MGI Symbol;Acc:MGI:3039562]	0	2.92771	0.0054537	20	8	81	57	90	110	154	177
ENSMUSG00000069114	Zbtb10	zinc finger and BTB domain containing 10 [Source:MGI Symbol;Acc:MGI:2139883]	0	2.92731	0.000178166	65	28	202	252	589	517	251	392
ENSMUSG00000024409	Psors1c2	psoriasis susceptibility 1 candidate 2 (human) [Source:MGI Symbol;Acc:MGI:1930025]	0	2.92268	0.0208549	2	1	5	18	9	10	15	20
ENSMUSG00000036225	Kctd1	potassium channel tetramerisation domain containing 1 [Source:MGI Symbol;Acc:MGI:1918269]	0	2.91503	0.0053286	25	25	37	147	313	224	271	227
ENSMUSG00000040093	Bmf	BCL2 modifying factor [Source:MGI Symbol;Acc:MGI:2176433]	0	2.91498	0.020166	171	32	105	84	1535	1554	1003	409
ENSMUSG00000033256	Shf	Src homology 2 domain containing F [Source:MGI Symbol;Acc:MGI:3613669]	0	2.91239	2.03862e-11	159	135	938	1132	1172	1087	1457	1238
ENSMUSG00000063698	Sfxn4	sideroflexin 4 [Source:MGI Symbol;Acc:MGI:2137680]	0	2.90792	0.0179837	2	2	9	7	21	21	28	15
ENSMUSG00000041120	Nbl1	neuroblastoma, suppression of tumorigenicity 1 [Source:MGI Symbol;Acc:MGI:104591]	0	2.90614	0.00928382	56	127	273	1914	1123	770	306	96
ENSMUSG00000040936	Ulk4	unc-51-like kinase 4 [Source:MGI Symbol;Acc:MGI:1921622]	0	2.90159	0.00239646	40	8	152	150	219	192	169	214
ENSMUSG00000070476	Fam217b	family with sequence similarity 217, member B [Source:MGI Symbol;Acc:MGI:1918782]	0	2.89865	0.00785705	11	22	49	69	181	145	161	209
ENSMUSG00000005087	Cd44	CD44 antigen [Source:MGI Symbol;Acc:MGI:88338]	0	2.88948	8.69173e-09	3510	2768	16291	19383	30011	27336	22933	31445
ENSMUSG00000041809	Efhc1	EF-hand domain (C-terminal) containing 1 [Source:MGI Symbol;Acc:MGI:1919127]	0	2.8872	0.031032	5	2	4	14	39	59	23	29
ENSMUSG00000034614	Pik3ip1	phosphoinositide-3-kinase interacting protein 1 [Source:MGI Symbol;Acc:MGI:1917016]	0	2.88468	0.003096	79	28	172	191	819	797	292	175
ENSMUSG00000022722	Arl6	ADP-ribosylation factor-like 6 [Source:MGI Symbol;Acc:MGI:1927136]	0	2.8844	1.34439e-05	41	54	259	324	435	465	382	401
ENSMUSG00000031639	Tlr3	toll-like receptor 3 [Source:MGI Symbol;Acc:MGI:2156367]	0	2.87747	9.37677e-08	325	589	1769	3092	4277	3290	4665	4933
ENSMUSG00000027805	Pfn2	profilin 2 [Source:MGI Symbol;Acc:MGI:97550]	0	2.87377	0.00801912	37	8	65	128	296	208	134	183
ENSMUSG00000070883	Ccdc173	coiled-coil domain containing 173 [Source:MGI Symbol;Acc:MGI:1923100]	0	2.87219	0.00354508	17	10	66	90	125	119	99	127
ENSMUSG00000085440	Sorbs2os	sorbin and SH3 domain containing 2, opposite strand [Source:MGI Symbol;Acc:MGI:2443013]	0	2.86491	0.0194986	5	3	9	36	16	22	50	57
ENSMUSG00000030137	Tuba8	tubulin, alpha 8 [Source:MGI Symbol;Acc:MGI:1858225]	0	2.86374	0.0417287	1	1	4	12	12	12	5	6
ENSMUSG00000039646	Vasn	vasorin [Source:MGI Symbol;Acc:MGI:2177651]	0	2.86345	4.05832e-05	207	43	489	508	1268	1367	873	1050
ENSMUSG00000021913	Ogdhl	oxoglutarate dehydrogenase-like [Source:MGI Symbol;Acc:MGI:3616088]	0	2.85744	0.0124298	89	8	117	99	695	579	291	343
ENSMUSG00000085282	Gm15663	predicted gene 15663 [Source:MGI Symbol;Acc:MGI:3783105]	0	2.85713	0.00906707	17	5	37	67	90	65	106	134
ENSMUSG00000020644	Id2	inhibitor of DNA binding 2 [Source:MGI Symbol;Acc:MGI:96397]	0	2.85447	6.90196e-05	1969	274	7335	4504	12414	6994	9472	7962
ENSMUSG00000052364	B630019K06Rik	RIKEN cDNA B630019K06 gene [Source:MGI Symbol;Acc:MGI:2147918]	0	2.85285	0.00627548	11	6	45	62	94	90	59	39
ENSMUSG00000037681	Esyt3	extended synaptotagmin-like protein 3 [Source:MGI Symbol;Acc:MGI:1098699]	0	2.85023	0.0311981	10	1	96	34	27	13	27	43
ENSMUSG00000051341	Zfp52	zinc finger protein 52 [Source:MGI Symbol;Acc:MGI:99199]	0	2.84612	0.00192296	26	30	273	355	174	176	186	116
ENSMUSG00000061758	Akr1b10	aldo-keto reductase family 1, member B10 (aldose reductase) [Source:MGI Symbol;Acc:MGI:1915111]	0	2.84299	3.00758e-08	174	73	644	714	1018	994	1001	1133
ENSMUSG00000016150	Tenm1	teneurin transmembrane protein 1 [Source:MGI Symbol;Acc:MGI:1345185]	0	2.84123	0.0406713	15	0	27	123	51	62	35	27
ENSMUSG00000041268	Dmxl2	Dmx-like 2 [Source:MGI Symbol;Acc:MGI:2444630]	0	2.83769	0.0135579	12	5	70	56	68	108	17	61
ENSMUSG00000024039	Cbs	cystathionine beta-synthase [Source:MGI Symbol;Acc:MGI:88285]	0	2.83299	0.000204856	155	93	508	893	1424	527	1883	317
ENSMUSG00000042686	Jph1	junctophilin 1 [Source:MGI Symbol;Acc:MGI:1891495]	0	2.82649	0.00973361	29	5	69	91	109	118	142	213
ENSMUSG00000032514	Ttc21a	tetratricopeptide repeat domain 21A [Source:MGI Symbol;Acc:MGI:1921302]	0	2.82493	0.0382339	5	2	5	6	42	36	31	41
ENSMUSG00000018395	Kif3a	kinesin family member 3A [Source:MGI Symbol;Acc:MGI:107689]	0	2.82199	8.71383e-08	225	136	711	829	1769	1739	1533	1459
ENSMUSG00000037940	Inpp4b	inositol polyphosphate-4-phosphatase, type II [Source:MGI Symbol;Acc:MGI:2158925]	0	2.81725	0.00576814	79	46	178	604	139	128	1034	706
ENSMUSG00000000531	Grasp	GRP1 (general receptor for phosphoinositides 1)-associated scaffold protein [Source:MGI Symbol;Acc:MGI:1860303]	0	2.8152	8.89067e-07	160	136	452	775	1202	1594	1147	1491
ENSMUSG00000097633	Gm16617	predicted gene, 16617 [Source:MGI Symbol;Acc:MGI:4439541]	0	2.81252	0.0275762	8	1	17	70	12	21	39	39
ENSMUSG00000107877	RP23-207N15.7		0	2.81215	0.0385461	3	1	2	12	24	24	12	19
ENSMUSG00000035458	Tnni3	troponin I, cardiac 3 [Source:MGI Symbol;Acc:MGI:98783]	0	2.81079	0.0183661	5	1	9	17	19	21	34	36
ENSMUSG00000027333	Smox	spermine oxidase [Source:MGI Symbol;Acc:MGI:2445356]	0	2.80976	1.41653e-06	121	232	731	878	1695	2098	1108	1610
ENSMUSG00000006411	Pvrl4	poliovirus receptor-related 4 [Source:MGI Symbol;Acc:MGI:1918990]	0	2.80651	0.00644406	181	13	292	219	1188	1133	447	798
ENSMUSG00000027276	Jag1	jagged 1 [Source:MGI Symbol;Acc:MGI:1095416]	0	2.80386	8.30119e-10	447	564	2350	3056	4378	4169	4218	4628
ENSMUSG00000023055	Calcoco1	calcium binding and coiled coil domain 1 [Source:MGI Symbol;Acc:MGI:1914738]	0	2.80324	5.09081e-05	276	331	903	971	3741	4161	1713	2209
ENSMUSG00000047181	Samd14	sterile alpha motif domain containing 14 [Source:MGI Symbol;Acc:MGI:2384945]	0	2.80147	0.0107758	69	22	39	143	421	638	298	438
ENSMUSG00000048911	Rnf24	ring finger protein 24 [Source:MGI Symbol;Acc:MGI:1261771]	0	2.80123	0.000211641	35	67	183	283	571	561	389	345
ENSMUSG00000022377	Asap1	ArfGAP with SH3 domain, ankyrin repeat and PH domain1 [Source:MGI Symbol;Acc:MGI:1342335]	0	2.80082	1.8071e-08	201	160	595	1419	1507	1671	1398	1408
ENSMUSG00000028059	Arhgef2	rho/rac guanine nucleotide exchange factor (GEF) 2 [Source:MGI Symbol;Acc:MGI:103264]	0	2.79969	3.33107e-08	408	379	1416	1871	3479	3960	3289	3533
ENSMUSG00000036904	Fzd8	frizzled homolog 8 (Drosophila) [Source:MGI Symbol;Acc:MGI:108460]	0	2.7978	0.0258028	42	7	43	64	302	334	158	144
ENSMUSG00000002458	Rgs19	regulator of G-protein signaling 19 [Source:MGI Symbol;Acc:MGI:1915153]	0	2.79318	2.07697e-06	90	46	407	457	510	559	502	506
ENSMUSG00000030134	Rasgef1a	RasGEF domain family, member 1A [Source:MGI Symbol;Acc:MGI:1917977]	0	2.79174	0.0221028	8	2	13	27	32	40	24	84
ENSMUSG00000005968	Tuft1	tuftelin 1 [Source:MGI Symbol;Acc:MGI:109572]	0	2.7904	8.19967e-05	734	474	1830	1472	5527	3529	8816	5331
ENSMUSG00000056832	Ttc26	tetratricopeptide repeat domain 26 [Source:MGI Symbol;Acc:MGI:2444853]	0	2.78823	5.27747e-06	89	44	314	453	550	520	514	519
ENSMUSG00000070348	Ccnd1	cyclin D1 [Source:MGI Symbol;Acc:MGI:88313]	0	2.78147	6.41821e-08	2053	2750	21371	23147	15085	13771	14646	17602
ENSMUSG00000059895	Ptp4a3	protein tyrosine phosphatase 4a3 [Source:MGI Symbol;Acc:MGI:1277098]	0	2.7811	0.00295019	266	60	1982	2243	869	831	405	329
ENSMUSG00000006403	Adamts4	a disintegrin-like and metallopeptidase (reprolysin type) with thrombospondin type 1 motif, 4 [Source:MGI Symbol;Acc:MGI:1339949]	0	2.77816	0.0153745	4	2	10	18	39	22	21	24
ENSMUSG00000061981	Flot2	flotillin 2 [Source:MGI Symbol;Acc:MGI:103309]	0	2.77768	3.02393e-10	279	155	1256	1186	1487	1725	1830	1828
ENSMUSG00000023348	Trip6	thyroid hormone receptor interactor 6 [Source:MGI Symbol;Acc:MGI:1343458]	0	2.77081	0.000165582	325	27	1277	1127	1221	1376	1198	949
ENSMUSG00000038418	Egr1	early growth response 1 [Source:MGI Symbol;Acc:MGI:95295]	0	2.76927	0.00622626	353	769	741	1222	3125	2697	5801	11956
ENSMUSG00000001588	Acap1	ArfGAP with coiled-coil, ankyrin repeat and PH domains 1 [Source:MGI Symbol;Acc:MGI:2388270]	0	2.76508	0.0482973	2	1	4	5	20	6	15	19
ENSMUSG00000027860	Vangl1	vang-like 1 (van gogh, Drosophila) [Source:MGI Symbol;Acc:MGI:2159344]	0	2.75873	1.74446e-07	342	90	1085	1513	1466	1363	1689	1823
ENSMUSG00000060166	Zdhhc8	zinc finger, DHHC domain containing 8 [Source:MGI Symbol;Acc:MGI:1338012]	0	2.75375	5.39695e-08	163	94	495	875	1040	1100	983	952
ENSMUSG00000026870	Cutal	cutA divalent cation tolerance homolog-like [Source:MGI Symbol;Acc:MGI:1925246]	0	2.75347	2.77859e-06	145	60	634	366	783	870	766	866
ENSMUSG00000032733	Snx33	sorting nexin 33 [Source:MGI Symbol;Acc:MGI:2443239]	0	2.74938	3.15007e-06	148	73	367	551	988	975	842	931
ENSMUSG00000050234	Gja4	gap junction protein, alpha 4 [Source:MGI Symbol;Acc:MGI:95715]	0	2.74674	0.039657	1	1	5	8	10	6	9	9
ENSMUSG00000098370	Gm19541	predicted gene, 19541 [Source:MGI Symbol;Acc:MGI:5011726]	0	2.74629	0.0167262	2	4	13	27	36	21	24	13
ENSMUSG00000019986	Ahi1	Abelson helper integration site 1 [Source:MGI Symbol;Acc:MGI:87971]	0	2.7456	0.0107968	20	22	34	114	211	169	217	169
ENSMUSG00000068115	Ninl	ninein-like [Source:MGI Symbol;Acc:MGI:1925427]	0	2.74165	3.90434e-08	169	113	609	765	1001	1202	1066	1316
ENSMUSG00000099719	Gm28802	predicted gene 28802 [Source:MGI Symbol;Acc:MGI:5579508]	0	2.74125	0.0371383	2	1	12	9	19	16	5	6
ENSMUSG00000074006	Omp	olfactory marker protein [Source:MGI Symbol;Acc:MGI:97436]	0	2.73914	0.0144586	11	23	56	118	76	75	185	242
ENSMUSG00000037613	Tnfrsf23	tumor necrosis factor receptor superfamily, member 23 [Source:MGI Symbol;Acc:MGI:1930269]	0	2.73881	3.73735e-05	59	262	831	1764	1466	1186	982	911
ENSMUSG00000020376	Rnf130	ring finger protein 130 [Source:MGI Symbol;Acc:MGI:1891717]	0	2.73677	0.00604985	344	6	1413	970	1126	1275	1069	1003
ENSMUSG00000097610	A930012L18Rik	RIKEN cDNA A930012L18 gene [Source:MGI Symbol;Acc:MGI:2442887]	0	2.73282	0.0316132	3	1	3	19	15	13	19	19
ENSMUSG00000091586	Cyp4f17	cytochrome P450, family 4, subfamily f, polypeptide 17 [Source:MGI Symbol;Acc:MGI:3646233]	0	2.72313	0.0149866	37	7	95	146	224	250	86	85
ENSMUSG00000040212	Emp3	epithelial membrane protein 3 [Source:MGI Symbol;Acc:MGI:1098729]	0	2.71969	0.010386	11	19	69	201	112	101	95	65
ENSMUSG00000030110	Ret	ret proto-oncogene [Source:MGI Symbol;Acc:MGI:97902]	0	2.71341	0.0119129	120	82	30	566	787	1176	429	1236
ENSMUSG00000052783	Grk4	G protein-coupled receptor kinase 4 [Source:MGI Symbol;Acc:MGI:95801]	0	2.71276	0.0135755	5	8	25	22	48	65	46	75
ENSMUSG00000041062	Mslnl	mesothelin-like [Source:MGI Symbol;Acc:MGI:3607710]	0	2.71261	0.0452445	3	3	12	57	8	11	12	29
ENSMUSG00000078444	Gm10941	predicted gene 10941 [Source:MGI Symbol;Acc:MGI:3779151]	0	2.70624	0.0267956	1	2	9	10	10	11	19	8
ENSMUSG00000020546	Stxbp4	syntaxin binding protein 4 [Source:MGI Symbol;Acc:MGI:1342296]	0	2.6849	2.81811e-06	85	116	342	597	833	843	726	851
ENSMUSG00000032186	Tmod2	tropomodulin 2 [Source:MGI Symbol;Acc:MGI:1355335]	0	2.68467	0.048432	3	5	24	6	12	56	16	57
ENSMUSG00000097815	Gm26809	predicted gene, 26809 [Source:MGI Symbol;Acc:MGI:5477303]	0	2.68348	9.08943e-06	157	204	475	793	1502	1777	1800	1189
ENSMUSG00000026421	Csrp1	cysteine and glycine-rich protein 1 [Source:MGI Symbol;Acc:MGI:88549]	0	2.67961	9.09743e-06	1608	650	4485	3781	7153	7678	8783	13086
ENSMUSG00000090394	4930523C07Rik	RIKEN cDNA 4930523C07 gene [Source:MGI Symbol;Acc:MGI:1914897]	0	2.67938	0.000233053	180	37	290	525	743	711	931	1058
ENSMUSG00000042616	Oscp1	organic solute carrier partner 1 [Source:MGI Symbol;Acc:MGI:1916308]	0	2.67936	0.000655665	67	28	143	234	366	374	357	427
ENSMUSG00000078486	Perm1	PPARGC1 and ESRR induced regulator, muscle 1 [Source:MGI Symbol;Acc:MGI:1921433]	0	2.67432	0.015613	16	8	24	61	99	120	78	104
ENSMUSG00000025969	Nrp2	neuropilin 2 [Source:MGI Symbol;Acc:MGI:1100492]	0	2.67132	0.00806361	204	6	673	1021	497	813	587	353
ENSMUSG00000009614	Sardh	sarcosine dehydrogenase [Source:MGI Symbol;Acc:MGI:2183102]	0	2.66566	0.00712685	172	14	205	215	817	810	582	935
ENSMUSG00000025511	Tspan4	tetraspanin 4 [Source:MGI Symbol;Acc:MGI:1928097]	0	2.66437	5.69497e-07	149	87	960	896	535	602	908	753
ENSMUSG00000038797	Zscan2	zinc finger and SCAN domain containing 2 [Source:MGI Symbol;Acc:MGI:99176]	0	2.66338	0.000494934	57	63	198	243	632	705	308	361
ENSMUSG00000033029	1700088E04Rik	RIKEN cDNA 1700088E04 gene [Source:MGI Symbol;Acc:MGI:1920774]	0	2.66291	0.0160536	9	5	18	27	63	64	43	69
ENSMUSG00000031375	Bgn	biglycan [Source:MGI Symbol;Acc:MGI:88158]	0	2.65805	0.0499242	0	4	9	10	6	15	20	28
ENSMUSG00000023009	Nckap5l	NCK-associated protein 5-like [Source:MGI Symbol;Acc:MGI:3609653]	0	2.6556	0.0186269	11	8	44	51	113	101	25	47
ENSMUSG00000069825	Spata22	spermatogenesis associated 22 [Source:MGI Symbol;Acc:MGI:2685728]	0	2.65515	0.0280048	2	2	15	14	8	8	25	14
ENSMUSG00000065408	Mir31	microRNA 31 [Source:MGI Symbol;Acc:MGI:3619330]	0	2.64996	0.0140494	27	17	47	77	241	200	126	186
ENSMUSG00000026158	Ogfrl1	opioid growth factor receptor-like 1 [Source:MGI Symbol;Acc:MGI:1917405]	0	2.64734	0.0151706	14	5	42	75	78	94	55	28
ENSMUSG00000039286	Fndc3b	fibronectin type III domain containing 3B [Source:MGI Symbol;Acc:MGI:1919257]	0	2.64601	1.98797e-06	761	446	2046	2391	6160	5843	3640	3638
ENSMUSG00000021066	Atl1	atlastin GTPase 1 [Source:MGI Symbol;Acc:MGI:1921241]	0	2.64344	0.0292963	11	4	17	22	96	74	55	32
ENSMUSG00000026971	Itgb6	integrin beta 6 [Source:MGI Symbol;Acc:MGI:96615]	0	2.64297	4.46258e-09	351	323	1468	1696	2122	2333	3224	2608
ENSMUSG00000039232	Stx11	syntaxin 11 [Source:MGI Symbol;Acc:MGI:1921982]	0	2.64274	0.00996776	18	8	116	74	86	103	56	69
ENSMUSG00000066191	Anks6	ankyrin repeat and sterile alpha motif domain containing 6 [Source:MGI Symbol;Acc:MGI:1922941]	0	2.64196	0.0228741	43	7	46	81	216	218	184	213
ENSMUSG00000035901	Dennd5a	DENN/MADD domain containing 5A [Source:MGI Symbol;Acc:MGI:1201681]	0	2.64183	2.04002e-06	128	210	513	921	1269	1589	1191	1413
ENSMUSG00000004665	Cnn2	calponin 2 [Source:MGI Symbol;Acc:MGI:105093]	0	2.64102	2.74192e-10	494	353	2176	2393	3091	3138	2315	3536
ENSMUSG00000024206	Rfx2	regulatory factor X, 2 (influences HLA class II expression) [Source:MGI Symbol;Acc:MGI:106583]	0	2.64025	0.00108704	47	32	148	183	247	272	304	409
ENSMUSG00000007989	Fzd3	frizzled homolog 3 (Drosophila) [Source:MGI Symbol;Acc:MGI:108476]	0	2.63502	0.0285729	45	3	64	87	179	212	152	209
ENSMUSG00000046731	Kctd11	potassium channel tetramerisation domain containing 11 [Source:MGI Symbol;Acc:MGI:2448712]	0	2.62807	4.24395e-05	93	108	324	513	1211	774	614	561
ENSMUSG00000030761	Myo7a	myosin VIIA [Source:MGI Symbol;Acc:MGI:104510]	0	2.62684	0.0191068	409	193	271	158	3669	3522	1917	2142
ENSMUSG00000029086	Prom1	prominin 1 [Source:MGI Symbol;Acc:MGI:1100886]	0	2.62633	4.14146e-06	3321	1860	9200	9270	20031	23449	17116	21355
ENSMUSG00000022500	Litaf	LPS-induced TN factor [Source:MGI Symbol;Acc:MGI:1929512]	0	2.62624	1.04829e-07	1378	852	3838	6078	8938	9273	7458	7725
ENSMUSG00000002289	Angptl4	angiopoietin-like 4 [Source:MGI Symbol;Acc:MGI:1888999]	0	2.62461	0.00787877	53	149	177	210	1398	1319	423	622
ENSMUSG00000018378	Cuedc1	CUE domain containing 1 [Source:MGI Symbol;Acc:MGI:2144281]	0	2.62167	0.00161336	52	23	155	197	292	335	205	255
ENSMUSG00000040711	Sh3pxd2b	SH3 and PX domains 2B [Source:MGI Symbol;Acc:MGI:2442062]	0	2.6195	1.91456e-07	828	454	2035	2952	4654	5191	4842	5059
ENSMUSG00000044456	Rin3	Ras and Rab interactor 3 [Source:MGI Symbol;Acc:MGI:2385708]	0	2.61838	6.0058e-06	229	91	810	785	734	745	1482	1537
ENSMUSG00000030796	Tead2	TEA domain family member 2 [Source:MGI Symbol;Acc:MGI:104904]	0	2.61748	0.000655424	655	109	794	1391	3219	4109	2043	2705
ENSMUSG00000029762	Akr1b8	aldo-keto reductase family 1, member B8 [Source:MGI Symbol;Acc:MGI:107673]	0	2.61617	0.00381428	108	2086	4823	8458	8325	8933	7142	8273
ENSMUSG00000050335	Lgals3	lectin, galactose binding, soluble 3 [Source:MGI Symbol;Acc:MGI:96778]	0	2.61492	0.000457532	219	1589	6186	9728	4909	5740	5871	4724
ENSMUSG00000032086	Bace1	beta-site APP cleaving enzyme 1 [Source:MGI Symbol;Acc:MGI:1346542]	0	2.61181	2.29117e-09	572	285	1773	3155	2853	2769	2990	2774
ENSMUSG00000074647	Fam83c	family with sequence similarity 83, member C [Source:MGI Symbol;Acc:MGI:1918655]	0	2.61179	0.0177029	5	15	71	37	53	92	48	104
ENSMUSG00000030323	Ift122	intraflagellar transport 122 [Source:MGI Symbol;Acc:MGI:1932386]	0	2.60725	0.000401653	175	62	207	466	991	1087	781	957
ENSMUSG00000075033	Nxpe3	neurexophilin and PC-esterase domain family, member 3 [Source:MGI Symbol;Acc:MGI:2686598]	0	2.60508	0.000167667	59	49	207	302	349	322	467	448
ENSMUSG00000051855	Mest	mesoderm specific transcript [Source:MGI Symbol;Acc:MGI:96968]	0	2.60474	0.021819	23	13	27	76	199	161	107	124
ENSMUSG00000006143	Upk3bl	uroplakin 3B-like [Source:MGI Symbol;Acc:MGI:1916915]	0	2.60245	0.0485354	2	3	3	13	28	17	12	29
ENSMUSG00000030401	Rtn2	reticulon 2 (Z-band associated protein) [Source:MGI Symbol;Acc:MGI:107612]	0	2.60069	0.029774	9	9	17	19	67	77	78	98
ENSMUSG00000070509	Rgma	repulsive guidance molecule family member A [Source:MGI Symbol;Acc:MGI:2679262]	0	2.60002	0.0329952	41	7	44	94	247	265	78	163
ENSMUSG00000041773	Enc1	ectodermal-neural cortex 1 [Source:MGI Symbol;Acc:MGI:109610]	0	2.59735	1.59556e-07	428	358	1252	1744	3425	3264	2708	2758
ENSMUSG00000031785	Adgrg1	adhesion G protein-coupled receptor G1 [Source:MGI Symbol;Acc:MGI:1340051]	0	2.59389	9.25766e-05	996	494	1870	1748	5827	6790	5340	6650
ENSMUSG00000018750	Zbtb4	zinc finger and BTB domain containing 4 [Source:MGI Symbol;Acc:MGI:1922830]	0	2.59331	7.20417e-05	304	94	670	604	1889	1799	999	1433
ENSMUSG00000024033	Rsph1	radial spoke head 1 homolog (Chlamydomonas) [Source:MGI Symbol;Acc:MGI:1194909]	0	2.59272	0.0188729	8	11	20	54	61	51	91	99
ENSMUSG00000026930	Gpsm1	G-protein signalling modulator 1 (AGS3-like, C. elegans) [Source:MGI Symbol;Acc:MGI:1915089]	0	2.59007	0.000165694	61	50	227	241	382	426	425	428
ENSMUSG00000007039	Ddah2	dimethylarginine dimethylaminohydrolase 2 [Source:MGI Symbol;Acc:MGI:1859016]	0	2.58727	0.0372149	30	24	61	110	184	527	87	69
ENSMUSG00000027378	Nphp1	nephronophthisis 1 (juvenile) homolog (human) [Source:MGI Symbol;Acc:MGI:1858233]	0	2.58165	4.5946e-06	200	79	448	693	996	1112	966	973
ENSMUSG00000025330	Padi4	peptidyl arginine deiminase, type IV [Source:MGI Symbol;Acc:MGI:1338898]	0	2.58152	0.0296491	11	2	21	34	23	26	58	82
ENSMUSG00000025278	Flnb	filamin, beta [Source:MGI Symbol;Acc:MGI:2446089]	0	2.58126	1.68573e-05	3948	6461	14034	26349	39726	37852	37016	48889
ENSMUSG00000039236	Isg20	interferon-stimulated protein [Source:MGI Symbol;Acc:MGI:1928895]	0	2.5756	0.00317448	82	16	323	422	288	148	335	248
ENSMUSG00000020178	Adora2a	adenosine A2a receptor [Source:MGI Symbol;Acc:MGI:99402]	0	2.57523	0.0429158	5	4	11	60	45	31	12	14
ENSMUSG00000026628	Atf3	activating transcription factor 3 [Source:MGI Symbol;Acc:MGI:109384]	0	2.57465	0.0247736	211	138	415	222	320	412	1505	3769
ENSMUSG00000022442	Ttll1	tubulin tyrosine ligase-like 1 [Source:MGI Symbol;Acc:MGI:2443047]	0	2.57186	6.7721e-05	52	75	267	365	422	558	376	460
ENSMUSG00000020892	Aloxe3	arachidonate lipoxygenase 3 [Source:MGI Symbol;Acc:MGI:1345140]	0	2.5709	0.0196232	3	3	15	27	16	15	15	29
ENSMUSG00000062127	Cttnbp2nl	CTTNBP2 N-terminal like [Source:MGI Symbol;Acc:MGI:1933137]	0	2.57062	3.86743e-05	372	458	1198	1764	4250	4724	1732	2250
ENSMUSG00000018800	Abca5	ATP-binding cassette, sub-family A (ABC1), member 5 [Source:MGI Symbol;Acc:MGI:2386607]	0	2.57059	0.00014936	66	141	328	685	1021	978	562	463
ENSMUSG00000067629	Syngap1	synaptic Ras GTPase activating protein 1 homolog (rat) [Source:MGI Symbol;Acc:MGI:3039785]	0	2.57027	0.0195568	79	28	81	65	535	600	239	460
ENSMUSG00000029469	Ift81	intraflagellar transport 81 [Source:MGI Symbol;Acc:MGI:1098597]	0	2.56909	1.28935e-05	185	71	477	503	972	1032	758	968
ENSMUSG00000025986	Slc39a10	solute carrier family 39 (zinc transporter), member 10 [Source:MGI Symbol;Acc:MGI:1914515]	0	2.5684	3.02159e-06	205	125	936	1725	734	712	1147	852
ENSMUSG00000023043	Krt18	keratin 18 [Source:MGI Symbol;Acc:MGI:96692]	0	2.56662	2.65991e-07	12520	9382	47901	63459	76485	76770	64096	81172
ENSMUSG00000030123	Plxnd1	plexin D1 [Source:MGI Symbol;Acc:MGI:2154244]	0	2.56565	0.00160922	159	40	232	240	618	990	708	845
ENSMUSG00000037012	Hk1	hexokinase 1 [Source:MGI Symbol;Acc:MGI:96103]	0	2.56384	3.32566e-08	680	257	2795	2259	3165	2353	3062	3401
ENSMUSG00000030748	Il4ra	interleukin 4 receptor, alpha [Source:MGI Symbol;Acc:MGI:105367]	0	2.56315	1.25525e-07	405	338	2249	2486	2841	3244	1355	1663
ENSMUSG00000045912	C2cd4c	C2 calcium-dependent domain containing 4C [Source:MGI Symbol;Acc:MGI:2685084]	0	2.5625	0.033468	73	17	53	50	480	467	308	282
ENSMUSG00000026166	Ccl20	chemokine (C-C motif) ligand 20 [Source:MGI Symbol;Acc:MGI:1329031]	0	2.55402	0.0390978	303	264	190	559	494	559	4330	4675
ENSMUSG00000037419	Endod1	endonuclease domain containing 1 [Source:MGI Symbol;Acc:MGI:1919196]	0	2.54659	2.00831e-07	530	704	2360	2558	4941	5403	3868	4202
ENSMUSG00000041343	Ankrd42	ankyrin repeat domain 42 [Source:MGI Symbol;Acc:MGI:1921095]	0	2.54615	0.00292835	48	35	104	184	334	404	228	288
ENSMUSG00000031169	Porcn	porcupine homolog (Drosophila) [Source:MGI Symbol;Acc:MGI:1890212]	0	2.54479	3.09622e-05	211	63	486	616	1088	802	1151	776
ENSMUSG00000049608	Gpr55	G protein-coupled receptor 55 [Source:MGI Symbol;Acc:MGI:2685064]	0	2.54331	0.020166	3	16	38	72	64	60	79	59
ENSMUSG00000027907	S100a11	S100 calcium binding protein A11 [Source:MGI Symbol;Acc:MGI:1338798]	0	2.54221	1.9474e-06	1632	3498	13134	19446	13004	16919	14729	20708
ENSMUSG00000097165	2210008F06Rik	RIKEN cDNA 2210008F06 gene [Source:MGI Symbol;Acc:MGI:1917307]	0	2.53621	0.0207113	6	4	11	24	32	43	42	36
ENSMUSG00000045312	Lhfpl2	lipoma HMGIC fusion partner-like 2 [Source:MGI Symbol;Acc:MGI:2145236]	0	2.53291	0.0179891	14	41	77	143	215	346	105	173
ENSMUSG00000034501	Pcnxl4	pecanex-like 4 (Drosophila) [Source:MGI Symbol;Acc:MGI:1914958]	0	2.5194	0.000323793	79	55	202	299	630	420	542	339
ENSMUSG00000021509	Slc25a48	solute carrier family 25, member 48 [Source:MGI Symbol;Acc:MGI:2145373]	0	2.51476	0.0430984	63	440	2149	4799	346	356	1364	513
ENSMUSG00000006235	Epor	erythropoietin receptor [Source:MGI Symbol;Acc:MGI:95408]	0	2.51374	0.0406796	3	1	7	11	24	11	9	13
ENSMUSG00000047205	Dusp18	dual specificity phosphatase 18 [Source:MGI Symbol;Acc:MGI:1922469]	0	2.51335	3.57208e-07	277	259	813	1398	1612	1437	2154	2389
ENSMUSG00000025481	Urah	urate (5-hydroxyiso-) hydrolase [Source:MGI Symbol;Acc:MGI:1916142]	0	2.5125	0.00492262	56	22	208	169	350	332	158	157
ENSMUSG00000074923	Pak6	p21 protein (Cdc42/Rac)-activated kinase 6 [Source:MGI Symbol;Acc:MGI:2679420]	0	2.50623	2.39211e-05	96	67	400	405	395	498	551	675
ENSMUSG00000097183	Gm17501	predicted gene, 17501 [Source:MGI Symbol;Acc:MGI:4937135]	0	2.50612	0.0248312	6	1	16	28	24	20	13	25
ENSMUSG00000031790	Mmp15	matrix metallopeptidase 15 [Source:MGI Symbol;Acc:MGI:109320]	0	2.50114	0.0012877	718	372	610	1350	3400	3943	4393	5790
ENSMUSG00000028047	Thbs3	thrombospondin 3 [Source:MGI Symbol;Acc:MGI:98739]	0	2.49878	0.0192557	27	5	74	71	87	81	103	139
ENSMUSG00000026797	Stxbp1	syntaxin binding protein 1 [Source:MGI Symbol;Acc:MGI:107363]	0	2.49828	0.00520235	37	66	80	249	358	364	292	573
ENSMUSG00000034394	Lif	leukemia inhibitory factor [Source:MGI Symbol;Acc:MGI:96787]	0	2.49592	8.7605e-06	167	77	377	815	784	727	684	902
ENSMUSG00000020122	Egfr	epidermal growth factor receptor [Source:MGI Symbol;Acc:MGI:95294]	0	2.49265	9.34023e-06	886	891	2210	5013	8545	7142	4434	4677
ENSMUSG00000024883	Rin1	Ras and Rab interactor 1 [Source:MGI Symbol;Acc:MGI:2385695]	0	2.4921	1.70012e-07	437	199	1015	1892	2057	2211	1779	2181
ENSMUSG00000038593	Tctn1	tectonic family member 1 [Source:MGI Symbol;Acc:MGI:3603820]	0	2.48697	0.000363745	108	46	181	370	527	583	508	526
ENSMUSG00000024042	Sik1	salt inducible kinase 1 [Source:MGI Symbol;Acc:MGI:104754]	0	2.4844	1.95049e-05	240	196	667	728	1109	1141	2051	2101
ENSMUSG00000042246	Tmc7	transmembrane channel-like gene family 7 [Source:MGI Symbol;Acc:MGI:2443317]	0	2.48357	0.0144192	55	9	140	94	237	203	212	203
ENSMUSG00000017774	Myo1c	myosin IC [Source:MGI Symbol;Acc:MGI:106612]	0	2.48327	1.23504e-08	1695	1505	8720	8726	8487	8581	10976	11278
ENSMUSG00000026360	Rgs2	regulator of G-protein signaling 2 [Source:MGI Symbol;Acc:MGI:1098271]	0	2.48113	0.0278948	39	23	29	305	283	175	188	111
ENSMUSG00000023460	Rab12	RAB12, member RAS oncogene family [Source:MGI Symbol;Acc:MGI:894284]	0	2.47404	5.17777e-08	237	163	1063	1365	1374	1325	912	925
ENSMUSG00000074384	AI429214	expressed sequence AI429214 [Source:MGI Symbol;Acc:MGI:2142538]	0	2.47258	0.0118653	42	15	145	115	246	224	125	121
ENSMUSG00000051344	Plekhm3	pleckstrin homology domain containing, family M, member 3 [Source:MGI Symbol;Acc:MGI:2443627]	0	2.46817	0.000300325	94	75	213	290	560	626	640	657
ENSMUSG00000033282	Rpgrip1l	Rpgrip1-like [Source:MGI Symbol;Acc:MGI:1920563]	0	2.46029	3.04945e-05	101	101	291	469	696	614	718	781
ENSMUSG00000001025	S100a6	S100 calcium binding protein A6 (calcyclin) [Source:MGI Symbol;Acc:MGI:1339467]	0	2.45941	0.000108178	2442	8650	40973	40984	24161	28467	34595	32361
ENSMUSG00000060923	Acyp2	acylphosphatase 2, muscle type [Source:MGI Symbol;Acc:MGI:1922822]	0	2.45527	0.0346788	2	18	48	93	42	60	54	73
ENSMUSG00000035107	Dcbld2	discoidin, CUB and LCCL domain containing 2 [Source:MGI Symbol;Acc:MGI:1920629]	0	2.45488	1.87852e-07	202	170	697	1267	1349	1245	972	936
ENSMUSG00000020015	Cdk17	cyclin-dependent kinase 17 [Source:MGI Symbol;Acc:MGI:97517]	0	2.4508	2.0694e-06	181	156	522	915	1381	1257	857	929
ENSMUSG00000038524	Fchsd1	FCH and double SH3 domains 1 [Source:MGI Symbol;Acc:MGI:2441771]	0	2.44593	0.0018909	92	49	147	211	528	685	410	438
ENSMUSG00000035713	Usp35	ubiquitin specific peptidase 35 [Source:MGI Symbol;Acc:MGI:2685339]	0	2.44129	0.01936	36	26	73	58	250	245	196	252
ENSMUSG00000037679	Inf2	inverted formin, FH2 and WH2 domain containing [Source:MGI Symbol;Acc:MGI:1917685]	0	2.43721	2.58211e-07	437	353	1447	3488	1679	1859	2414	2664
ENSMUSG00000096107	Gm16505	predicted gene 16505 [Source:MGI Symbol;Acc:MGI:3642261]	0	2.43711	0.0499868	5	3	13	7	16	22	47	36
ENSMUSG00000061751	Kalrn	kalirin, RhoGEF kinase [Source:MGI Symbol;Acc:MGI:2685385]	0	2.43678	0.0049856	115	199	248	208	999	1387	1124	1645
ENSMUSG00000022639	5330426P16Rik	RIKEN cDNA 5330426P16 gene [Source:MGI Symbol;Acc:MGI:1915440]	0	2.43641	0.029633	8	26	130	95	60	48	148	127
ENSMUSG00000015312	Gadd45b	growth arrest and DNA-damage-inducible 45 beta [Source:MGI Symbol;Acc:MGI:107776]	0	2.43355	2.67814e-07	284	134	806	955	1354	1438	1273	1204
ENSMUSG00000022003	Slc25a30	solute carrier family 25, member 30 [Source:MGI Symbol;Acc:MGI:1914804]	0	2.43309	3.80305e-06	111	109	547	513	752	632	783	559
ENSMUSG00000034282	Evpl	envoplakin [Source:MGI Symbol;Acc:MGI:107507]	0	2.42925	1.48095e-05	259	191	567	928	1078	1298	1699	2146
ENSMUSG00000017667	Zfp334	zinc finger protein 334 [Source:MGI Symbol;Acc:MGI:2388656]	0	2.42923	0.0171933	103	5	195	318	350	339	317	217
ENSMUSG00000051166	Eml5	echinoderm microtubule associated protein like 5 [Source:MGI Symbol;Acc:MGI:2442513]	0	2.42915	0.0072179	41	27	139	120	196	144	280	280
ENSMUSG00000026879	Gsn	gelsolin [Source:MGI Symbol;Acc:MGI:95851]	0	2.42863	0.000989928	161	926	1539	2047	4396	4431	2878	4501
ENSMUSG00000027171	Prrg4	proline rich Gla (G-carboxyglutamic acid) 4 (transmembrane) [Source:MGI Symbol;Acc:MGI:2442211]	0	2.42801	9.6557e-08	192	139	763	1050	978	1184	793	840
ENSMUSG00000041845	Rhod	ras homolog gene family, member D [Source:MGI Symbol;Acc:MGI:108446]	0	2.42742	0.000356449	56	52	273	310	299	328	319	319
ENSMUSG00000070315	4930581F22Rik	RIKEN cDNA 4930581F22 gene [Source:MGI Symbol;Acc:MGI:1926184]	0	2.42443	0.0369698	60	4	77	127	172	213	185	264
ENSMUSG00000034771	Tle2	transducin-like enhancer of split 2, homolog of Drosophila E(spl) [Source:MGI Symbol;Acc:MGI:104635]	0	2.42399	0.00624628	95	26	118	171	352	342	483	544
ENSMUSG00000040389	Wdr47	WD repeat domain 47 [Source:MGI Symbol;Acc:MGI:2139593]	0	2.42311	0.00118889	66	60	150	232	493	491	382	417
ENSMUSG00000101849	Gm28386	predicted gene 28386 [Source:MGI Symbol;Acc:MGI:5579092]	0	2.42142	0.0410307	2	2	11	19	13	12	8	8
ENSMUSG00000026811	St6galnac6	ST6 (alpha-N-acetyl-neuraminyl-2,3-beta-galactosyl-1,3)-N-acetylgalactosaminide alpha-2,6-sialyltransferase 6 [Source:MGI Symbol;Acc:MGI:1355316]	0	2.41356	0.0272793	16	7	32	31	109	69	76	69
ENSMUSG00000026393	Nek7	NIMA (never in mitosis gene a)-related expressed kinase 7 [Source:MGI Symbol;Acc:MGI:1890645]	0	2.4133	3.38967e-09	954	592	4017	4608	4560	4485	4259	3792
ENSMUSG00000035914	Cd276	CD276 antigen [Source:MGI Symbol;Acc:MGI:2183926]	0	2.4133	5.69934e-08	592	287	1995	2760	2350	3033	1840	2547
ENSMUSG00000001948	Spa17	sperm autoantigenic protein 17 [Source:MGI Symbol;Acc:MGI:1333778]	0	2.41094	0.0353017	26	15	24	65	135	127	174	169
ENSMUSG00000037594	BC022687	cDNA sequence BC022687 [Source:MGI Symbol;Acc:MGI:2443738]	0	2.40561	0.000386886	62	75	195	439	434	524	321	428
ENSMUSG00000026478	Lamc1	laminin, gamma 1 [Source:MGI Symbol;Acc:MGI:99914]	0	2.40471	7.97325e-08	2033	1489	7996	8954	9741	8387	12733	11017
ENSMUSG00000073856	Iqck	IQ motif containing K [Source:MGI Symbol;Acc:MGI:3612188]	0	2.40387	0.0262135	11	4	20	43	59	60	25	43
ENSMUSG00000037890	Wdr19	WD repeat domain 19 [Source:MGI Symbol;Acc:MGI:2443231]	0	2.39365	0.000128353	150	75	317	450	906	822	577	624
ENSMUSG00000074480	Mex3a	mex3 homolog A (C. elegans) [Source:MGI Symbol;Acc:MGI:1919890]	0	2.3921	0.000540331	451	181	606	868	2751	3033	1482	1574
ENSMUSG00000029463	Fam216a	family with sequence similarity 216, member A [Source:MGI Symbol;Acc:MGI:1916198]	0	2.39097	0.000830277	47	51	237	280	293	261	291	282
ENSMUSG00000006464	Bbs1	Bardet-Biedl syndrome 1 (human) [Source:MGI Symbol;Acc:MGI:1277215]	0	2.39093	0.0133281	61	20	105	188	290	309	317	106
ENSMUSG00000019866	Aim1	absent in melanoma 1 [Source:MGI Symbol;Acc:MGI:109544]	0	2.38747	3.22095e-07	797	1375	4783	6007	7223	7105	6002	5849
ENSMUSG00000016028	Celsr1	cadherin, EGF LAG seven-pass G-type receptor 1 (flamingo homolog, Drosophila) [Source:MGI Symbol;Acc:MGI:1100883]	0	2.38674	2.57127e-07	676	610	2116	2537	3901	3621	4665	4643
ENSMUSG00000076431	Sox4	SRY (sex determining region Y)-box 4 [Source:MGI Symbol;Acc:MGI:98366]	0	2.38645	0.000753246	994	496	1533	1450	4858	8083	3729	4798
ENSMUSG00000072244	Trim6	tripartite motif-containing 6 [Source:MGI Symbol;Acc:MGI:2137352]	0	2.38419	0.00605994	43	43	225	358	174	115	213	344
ENSMUSG00000021068	Nin	ninein [Source:MGI Symbol;Acc:MGI:105108]	0	2.38045	3.37672e-05	96	146	384	789	711	986	609	612
ENSMUSG00000040111	Gramd1b	GRAM domain containing 1B [Source:MGI Symbol;Acc:MGI:1925037]	0	2.3803	4.29726e-07	288	376	1067	1574	1568	2209	2208	2576
ENSMUSG00000034168	Irf2bpl	interferon regulatory factor 2 binding protein-like [Source:MGI Symbol;Acc:MGI:2442463]	0	2.377	2.37348e-07	485	486	1606	1932	3453	3689	2755	2713
ENSMUSG00000023084	Lrrc71	leucine rich repeat containing 71 [Source:MGI Symbol;Acc:MGI:1921735]	0	2.36782	0.0435658	3	2	9	12	10	12	15	27
ENSMUSG00000019732	Calr3	calreticulin 3 [Source:MGI Symbol;Acc:MGI:1920566]	0	2.36695	0.018058	43	14	204	117	97	108	177	199
ENSMUSG00000034330	Plcg2	phospholipase C, gamma 2 [Source:MGI Symbol;Acc:MGI:97616]	0	2.36507	0.000945198	123	225	238	755	1372	1546	873	1112
ENSMUSG00000092341	Malat1	metastasis associated lung adenocarcinoma transcript 1 (non-coding RNA) [Source:MGI Symbol;Acc:MGI:1919539]	0	2.36262	0.000822879	3624	826	5961	5476	13579	16230	10587	18146
ENSMUSG00000097418	Gm26667	predicted gene, 26667 [Source:MGI Symbol;Acc:MGI:5477161]	0	2.36189	0.026975	5	3	19	26	31	22	15	19
ENSMUSG00000027544	Nfatc2	nuclear factor of activated T cells, cytoplasmic, calcineurin dependent 2 [Source:MGI Symbol;Acc:MGI:102463]	0	2.36138	1.8944e-05	110	80	516	537	494	443	512	568
ENSMUSG00000057948	Unc13d	unc-13 homolog D (C. elegans) [Source:MGI Symbol;Acc:MGI:1917700]	0	2.36123	0.00247291	163	33	493	626	566	193	676	491
ENSMUSG00000078485	Plekhn1	pleckstrin homology domain containing, family N member 1 [Source:MGI Symbol;Acc:MGI:2387630]	0	2.35196	0.00218712	78	28	184	238	319	314	287	333
ENSMUSG00000083307	AA414768	expressed sequence AA414768 [Source:MGI Symbol;Acc:MGI:3035137]	0	2.34839	0.0489822	1	5	25	20	10	16	11	20
ENSMUSG00000026004	Kansl1l	KAT8 regulatory NSL complex subunit 1-like [Source:MGI Symbol;Acc:MGI:1915941]	0	2.34147	0.000182659	181	133	388	507	1126	1476	703	850
ENSMUSG00000030228	Pik3c2g	phosphatidylinositol 3-kinase, C2 domain containing, gamma polypeptide [Source:MGI Symbol;Acc:MGI:1203730]	0	2.34001	0.00668532	79	59	594	285	144	145	486	534
ENSMUSG00000034863	Ano8	anoctamin 8 [Source:MGI Symbol;Acc:MGI:2687327]	0	2.33305	0.000115234	178	158	319	616	876	1174	1179	1268
ENSMUSG00000051022	Hs3st1	heparan sulfate (glucosamine) 3-O-sulfotransferase 1 [Source:MGI Symbol;Acc:MGI:1201606]	0	2.33038	1.54006e-07	257	413	1416	2295	1630	1704	1792	2091
ENSMUSG00000031278	Acsl4	acyl-CoA synthetase long-chain family member 4 [Source:MGI Symbol;Acc:MGI:1354713]	0	2.32944	6.43992e-08	967	557	2985	3916	4782	3387	4974	3899
ENSMUSG00000007659	Bcl2l1	BCL2-like 1 [Source:MGI Symbol;Acc:MGI:88139]	0	2.32227	7.88861e-09	788	788	4596	4270	4184	4181	4005	3769
ENSMUSG00000021203	Otub2	OTU domain, ubiquitin aldehyde binding 2 [Source:MGI Symbol;Acc:MGI:1915399]	0	2.322	0.0202442	18	9	46	60	90	79	66	84
ENSMUSG00000025880	Smad7	SMAD family member 7 [Source:MGI Symbol;Acc:MGI:1100518]	0	2.31479	4.83612e-05	125	128	605	436	953	933	563	521
ENSMUSG00000037348	Paqr7	progestin and adipoQ receptor family member VII [Source:MGI Symbol;Acc:MGI:1919154]	0	2.31392	0.00325136	45	225	288	454	882	964	919	1031
ENSMUSG00000023911	Flywch2	FLYWCH family member 2 [Source:MGI Symbol;Acc:MGI:1924167]	0	2.3134	0.0226866	41	12	125	87	192	180	131	94
ENSMUSG00000078952	Lincenc1	long intergenic non-coding RNA, embryonic stem cells expressed 1 [Source:MGI Symbol;Acc:MGI:3780541]	0	2.31032	0.0434125	5	5	38	40	21	11	17	32
ENSMUSG00000047793	Sned1	sushi, nidogen and EGF-like domains 1 [Source:MGI Symbol;Acc:MGI:3045960]	0	2.30351	0.0335497	56	11	54	144	240	172	161	243
ENSMUSG00000029386	Tctn2	tectonic family member 2 [Source:MGI Symbol;Acc:MGI:1915228]	0	2.29917	5.76185e-05	143	94	341	483	797	709	663	688
ENSMUSG00000096995	2810029C07Rik	RIKEN cDNA 2810029C07 gene [Source:MGI Symbol;Acc:MGI:1919920]	0	2.29678	0.0294359	14	4	23	42	46	59	43	64
ENSMUSG00000034173	Zbed5	zinc finger, BED type containing 5 [Source:MGI Symbol;Acc:MGI:1919220]	0	2.2946	0.0189407	22	22	68	95	145	166	99	120
ENSMUSG00000043895	S1pr2	sphingosine-1-phosphate receptor 2 [Source:MGI Symbol;Acc:MGI:99569]	0	2.29431	9.29531e-05	120	81	383	349	517	644	545	674
ENSMUSG00000039801	2410089E03Rik	RIKEN cDNA 2410089E03 gene [Source:MGI Symbol;Acc:MGI:1920942]	0	2.29351	0.000175222	178	152	323	533	905	1118	1056	1246
ENSMUSG00000030760	Acer3	alkaline ceramidase 3 [Source:MGI Symbol;Acc:MGI:1913440]	0	2.29335	0.000118748	612	900	1868	3159	3604	2560	6112	6890
ENSMUSG00000013236	Ptprs	protein tyrosine phosphatase, receptor type, S [Source:MGI Symbol;Acc:MGI:97815]	0	2.29175	0.000115858	1307	655	1721	3598	5651	6493	5192	7479
ENSMUSG00000048965	Mrgpre	MAS-related GPR, member E [Source:MGI Symbol;Acc:MGI:2441884]	0	2.29168	0.0339549	39	9	61	72	185	154	125	126
ENSMUSG00000005413	Hmox1	heme oxygenase 1 [Source:MGI Symbol;Acc:MGI:96163]	0	2.29023	0.000527195	63	283	1026	722	1359	891	758	866
ENSMUSG00000016541	Atxn10	ataxin 10 [Source:MGI Symbol;Acc:MGI:1859293]	0	2.28988	0.000426008	1406	216	2431	2913	5301	4995	4201	4119
ENSMUSG00000022790	Igsf11	immunoglobulin superfamily, member 11 [Source:MGI Symbol;Acc:MGI:2388477]	0	2.2892	0.0103531	214	29	490	421	918	1082	432	224
ENSMUSG00000023050	Map3k12	mitogen-activated protein kinase kinase kinase 12 [Source:MGI Symbol;Acc:MGI:1346881]	0	2.2878	0.0173277	55	29	79	107	253	287	227	341
ENSMUSG00000020462	Cfap36	cilia and flagella associated protein 36 [Source:MGI Symbol;Acc:MGI:1913994]	0	2.2866	1.08619e-06	208	125	630	775	962	950	877	900
ENSMUSG00000037104	Socs5	suppressor of cytokine signaling 5 [Source:MGI Symbol;Acc:MGI:2385459]	0	2.28644	5.3384e-08	233	252	1103	1417	1332	1319	1316	1064
ENSMUSG00000073557	Ppp1r12b	protein phosphatase 1, regulatory (inhibitor) subunit 12B [Source:MGI Symbol;Acc:MGI:1916417]	0	2.28583	0.0158333	195	208	150	284	1575	2225	1003	1129
ENSMUSG00000051427	Ccdc157	coiled-coil domain containing 157 [Source:MGI Symbol;Acc:MGI:3041210]	0	2.28484	0.00207088	129	82	173	283	625	716	630	835
ENSMUSG00000046550	Spin2c	spindlin family, member 2C [Source:MGI Symbol;Acc:MGI:3605548]	0	2.28204	0.0270195	11	5	54	53	41	35	36	24
ENSMUSG00000106847	Peg13	paternally expressed 13 [Source:MGI Symbol;Acc:MGI:2663476]	0	2.28094	0.00238404	124	87	180	283	924	738	575	554
ENSMUSG00000033389	Arhgap44	Rho GTPase activating protein 44 [Source:MGI Symbol;Acc:MGI:2144423]	0	2.27084	3.96404e-07	348	262	2180	1618	1285	1327	1359	1430
ENSMUSG00000048481	Mypop	Myb-related transcription factor, partner of profilin [Source:MGI Symbol;Acc:MGI:2446472]	0	2.26793	0.0353017	9	10	21	37	41	43	72	84
ENSMUSG00000022010	Tsc22d1	TSC22 domain family, member 1 [Source:MGI Symbol;Acc:MGI:109127]	0	2.26543	0.000104529	2156	2359	4695	7152	14738	15776	12668	14998
ENSMUSG00000040350	Trim7	tripartite motif-containing 7 [Source:MGI Symbol;Acc:MGI:2137353]	0	2.26344	0.0499512	34	21	45	40	166	140	232	218
ENSMUSG00000017639	Rab11fip4	RAB11 family interacting protein 4 (class II) [Source:MGI Symbol;Acc:MGI:2442920]	0	2.25864	0.00211263	188	33	420	301	551	610	710	619
ENSMUSG00000097056	Gm4262	predicted gene 4262 [Source:MGI Symbol;Acc:MGI:3782439]	0	2.25592	0.0262012	17	6	52	53	68	38	72	59
ENSMUSG00000040220	Gas8	growth arrest specific 8 [Source:MGI Symbol;Acc:MGI:1202386]	0	2.24795	4.2352e-05	137	141	337	646	772	883	752	851
ENSMUSG00000020679	Hnf1b	HNF1 homeobox B [Source:MGI Symbol;Acc:MGI:98505]	0	2.24579	3.04821e-06	695	520	1357	2752	3745	4005	2966	3453
ENSMUSG00000030522	Mtmr10	myotubularin related protein 10 [Source:MGI Symbol;Acc:MGI:2142292]	0	2.23988	3.49575e-07	245	281	1138	1690	1152	1079	1615	1278
ENSMUSG00000038836	Agbl3	ATP/GTP binding protein-like 3 [Source:MGI Symbol;Acc:MGI:1923473]	0	2.23938	0.0447378	40	6	77	98	177	142	89	76
ENSMUSG00000048489	8430408G22Rik	RIKEN cDNA 8430408G22 gene [Source:MGI Symbol;Acc:MGI:1918730]	0	2.23914	0.0443401	127	12	148	90	575	311	594	264
ENSMUSG00000094392	Gm3788	predicted gene 3788 [Source:MGI Symbol;Acc:MGI:3781961]	0	2.23707	0.0290743	8	14	41	37	85	57	63	56
ENSMUSG00000044080	S100a1	S100 calcium binding protein A1 [Source:MGI Symbol;Acc:MGI:1338917]	0	2.22771	3.37257e-06	245	215	1256	598	1287	1195	1272	1213
ENSMUSG00000029781	Fkbp9	FK506 binding protein 9 [Source:MGI Symbol;Acc:MGI:1350921]	0	2.22695	4.61296e-05	751	159	1922	1960	2413	2493	1935	2174
ENSMUSG00000032643	Fhl3	four and a half LIM domains 3 [Source:MGI Symbol;Acc:MGI:1341092]	0	2.2252	1.48038e-05	201	142	418	880	878	1040	880	980
ENSMUSG00000099397	Gm7809	predicted gene 7809 [Source:MGI Symbol;Acc:MGI:3643362]	0	2.22292	0.0173259	56	25	97	118	269	273	173	252
ENSMUSG00000059013	Sh2d3c	SH2 domain containing 3C [Source:MGI Symbol;Acc:MGI:1351631]	0	2.22245	0.0239732	20	25	69	75	137	151	131	117
ENSMUSG00000059713	Rcan3	regulator of calcineurin 3 [Source:MGI Symbol;Acc:MGI:1858220]	0	2.21729	1.02603e-05	251	133	695	653	1223	1255	896	851
ENSMUSG00000034807	Colgalt1	collagen beta(1-O)galactosyltransferase 1 [Source:MGI Symbol;Acc:MGI:1924348]	0	2.20653	2.43642e-07	1252	1121	4166	5475	5529	6476	7227	5993
ENSMUSG00000002808	Epdr1	ependymin related protein 1 (zebrafish) [Source:MGI Symbol;Acc:MGI:2145369]	0	2.20527	0.0103553	85	33	90	336	257	247	385	381
ENSMUSG00000020092	Pald1	phosphatase domain containing, paladin 1 [Source:MGI Symbol;Acc:MGI:1351623]	0	2.20396	0.0202598	95	11	149	234	300	291	245	255
ENSMUSG00000045257	Morn2	MORN repeat containing 2 [Source:MGI Symbol;Acc:MGI:2674071]	0	2.20213	0.0359166	47	20	59	79	223	175	211	219
ENSMUSG00000021895	Arhgef3	Rho guanine nucleotide exchange factor (GEF) 3 [Source:MGI Symbol;Acc:MGI:1918954]	0	2.19421	0.000224331	384	125	836	1656	1375	1703	794	768
ENSMUSG00000014444	Piezo1	piezo-type mechanosensitive ion channel component 1 [Source:MGI Symbol;Acc:MGI:3603204]	0	2.19298	1.36424e-06	705	437	1508	2198	3211	3339	2860	3320
ENSMUSG00000006931	P3h4	prolyl 3-hydroxylase family member 4 (non-enzymatic) [Source:MGI Symbol;Acc:MGI:1913430]	0	2.19253	0.00642276	147	30	207	221	570	563	465	446
ENSMUSG00000042622	Maff	v-maf musculoaponeurotic fibrosarcoma oncogene family, protein F (avian) [Source:MGI Symbol;Acc:MGI:96910]	0	2.19252	5.17851e-06	220	203	739	779	1227	1400	841	1173
ENSMUSG00000029403	Cdkl2	cyclin-dependent kinase-like 2 (CDC2-related kinase) [Source:MGI Symbol;Acc:MGI:1858227]	0	2.19241	0.000195074	77	140	374	494	572	598	549	651
ENSMUSG00000049521	Cdc42ep1	CDC42 effector protein (Rho GTPase binding) 1 [Source:MGI Symbol;Acc:MGI:1929763]	0	2.19093	4.25196e-07	813	656	2083	3321	4090	4019	3552	4225
ENSMUSG00000064215	Ifi27	interferon, alpha-inducible protein 27 [Source:MGI Symbol;Acc:MGI:1277180]	0	2.17955	0.0185288	45	52	377	92	236	275	133	283
ENSMUSG00000001507	Itga3	integrin alpha 3 [Source:MGI Symbol;Acc:MGI:96602]	0	2.178	4.24806e-05	2260	2972	7584	20061	12935	14791	10143	10751
ENSMUSG00000030208	Emp1	epithelial membrane protein 1 [Source:MGI Symbol;Acc:MGI:107941]	0	2.17757	0.0276859	2256	1999	22573	18959	3165	2488	8264	4039
ENSMUSG00000044864	Ankrd50	ankyrin repeat domain 50 [Source:MGI Symbol;Acc:MGI:2139777]	0	2.17705	4.8269e-06	624	945	2454	3044	5201	4988	3434	3908
ENSMUSG00000042613	Pbxip1	pre B cell leukemia transcription factor interacting protein 1 [Source:MGI Symbol;Acc:MGI:2441670]	0	2.17278	0.0016112	596	399	824	858	3666	4014	2322	2532
ENSMUSG00000025268	Maged2	melanoma antigen, family D, 2 [Source:MGI Symbol;Acc:MGI:1933391]	0	2.17195	0.00472584	189	59	420	654	950	812	342	236
ENSMUSG00000055912	Tmem150a	transmembrane protein 150A [Source:MGI Symbol;Acc:MGI:2385244]	0	2.17161	0.0439852	15	13	22	47	92	86	85	74
ENSMUSG00000026655	Fam107b	family with sequence similarity 107, member B [Source:MGI Symbol;Acc:MGI:1913790]	0	2.16707	5.27144e-07	1858	1387	7885	7738	8631	7887	6063	7536
ENSMUSG00000069601	Ank3	ankyrin 3, epithelial [Source:MGI Symbol;Acc:MGI:88026]	0	2.16641	2.57314e-06	789	459	2360	1659	3388	2816	3558	3768
ENSMUSG00000037979	Ccdc92	coiled-coil domain containing 92 [Source:MGI Symbol;Acc:MGI:106485]	0	2.16605	0.00634558	26	148	305	386	367	430	585	558
ENSMUSG00000032491	Nradd	neurotrophin receptor associated death domain [Source:MGI Symbol;Acc:MGI:1914419]	0	2.1647	0.0472793	30	12	41	107	104	171	59	106
ENSMUSG00000062044	Lmtk3	lemur tyrosine kinase 3 [Source:MGI Symbol;Acc:MGI:3039582]	0	2.164	0.0493032	21	8	23	69	70	51	103	92
ENSMUSG00000029471	Camkk2	calcium/calmodulin-dependent protein kinase kinase 2, beta [Source:MGI Symbol;Acc:MGI:2444812]	0	2.16266	2.9547e-05	216	95	676	743	847	773	676	586
ENSMUSG00000030616	Sytl2	synaptotagmin-like 2 [Source:MGI Symbol;Acc:MGI:1933366]	0	2.14918	0.00295172	187	110	496	241	565	677	673	1498
ENSMUSG00000042289	Hsd3b7	hydroxy-delta-5-steroid dehydrogenase, 3 beta- and steroid delta-isomerase 7 [Source:MGI Symbol;Acc:MGI:2141879]	0	2.14761	2.49196e-05	178	235	755	725	1224	1448	833	915
ENSMUSG00000027660	Skil	SKI-like [Source:MGI Symbol;Acc:MGI:106203]	0	2.14696	3.49758e-05	371	469	1516	1436	3179	2764	1701	1363
ENSMUSG00000045039	Megf8	multiple EGF-like-domains 8 [Source:MGI Symbol;Acc:MGI:2446294]	0	2.1447	3.12289e-05	745	450	1341	1762	3555	3958	2939	3086
ENSMUSG00000025921	Rdh10	retinol dehydrogenase 10 (all-trans) [Source:MGI Symbol;Acc:MGI:1924238]	0	2.14388	0.00115358	945	1877	1859	6343	6803	8952	7012	10211
ENSMUSG00000022433	Csnk1e	casein kinase 1, epsilon [Source:MGI Symbol;Acc:MGI:1351660]	0	2.13957	6.63432e-07	543	457	1449	1954	2718	2919	2249	2718
ENSMUSG00000071855	Ccdc112	coiled-coil domain containing 112 [Source:MGI Symbol;Acc:MGI:1918800]	0	2.1383	0.00791513	90	47	134	204	451	329	495	282
ENSMUSG00000029810	Tmem176b	transmembrane protein 176B [Source:MGI Symbol;Acc:MGI:1916348]	0	2.13808	0.00035785	2344	1161	2938	5156	9745	9791	10508	10229
ENSMUSG00000027801	Tm4sf4	transmembrane 4 superfamily member 4 [Source:MGI Symbol;Acc:MGI:2385173]	0	2.13272	0.000137279	881	2644	7442	7208	8711	11469	7503	8827
ENSMUSG00000035640	Cbarp	calcium channel, voltage-dependent, beta subunit associated regulatory protein [Source:MGI Symbol;Acc:MGI:1354170]	0	2.13249	0.029853	105	43	152	138	782	523	235	182
ENSMUSG00000001039	B9d1	B9 protein domain 1 [Source:MGI Symbol;Acc:MGI:1351471]	0	2.13247	0.000121119	135	97	377	479	528	634	554	643
ENSMUSG00000037025	Foxa2	forkhead box A2 [Source:MGI Symbol;Acc:MGI:1347476]	0	2.13147	8.01676e-07	297	183	988	927	1085	1126	1296	1167
ENSMUSG00000009585	Apobec3	apolipoprotein B mRNA editing enzyme, catalytic polypeptide 3 [Source:MGI Symbol;Acc:MGI:1933111]	0	2.13126	0.000230453	418	422	976	965	1598	2906	2298	3111
ENSMUSG00000006587	Snai3	snail family zinc finger 3 [Source:MGI Symbol;Acc:MGI:1353563]	0	2.12795	0.0376975	29	19	116	126	75	69	192	82
ENSMUSG00000027878	Notch2	notch 2 [Source:MGI Symbol;Acc:MGI:97364]	0	2.1272	5.2519e-05	678	494	1243	1665	3637	3916	2814	2964
ENSMUSG00000005533	Igf1r	insulin-like growth factor I receptor [Source:MGI Symbol;Acc:MGI:96433]	0	2.12714	0.00108413	220	177	467	726	1568	1455	857	427
ENSMUSG00000097313	Gm26569	predicted gene, 26569 [Source:MGI Symbol;Acc:MGI:5477063]	0	2.12562	0.048285	5	4	27	17	26	15	27	14
ENSMUSG00000034320	Slc26a2	solute carrier family 26 (sulfate transporter), member 2 [Source:MGI Symbol;Acc:MGI:892977]	0	2.12138	0.000367667	882	1112	3291	3759	2795	2793	6328	9114
ENSMUSG00000001642	Akr1b3	aldo-keto reductase family 1, member B3 (aldose reductase) [Source:MGI Symbol;Acc:MGI:1353494]	0	2.11549	0.000337972	566	884	1862	6753	2990	3388	3105	2251
ENSMUSG00000002603	Tgfb1	transforming growth factor, beta 1 [Source:MGI Symbol;Acc:MGI:98725]	0	2.10366	0.024878	76	26	70	231	328	237	259	234
ENSMUSG00000027257	Pacsin3	protein kinase C and casein kinase substrate in neurons 3 [Source:MGI Symbol;Acc:MGI:1891410]	0	2.10192	0.0072371	314	51	346	414	1122	1201	748	930
ENSMUSG00000030095	Tmem43	transmembrane protein 43 [Source:MGI Symbol;Acc:MGI:1921372]	0	2.09225	1.05717e-07	524	548	2248	2355	2621	2825	2186	2332
ENSMUSG00000015094	Npdc1	neural proliferation, differentiation and control 1 [Source:MGI Symbol;Acc:MGI:1099802]	0	2.08769	2.57314e-06	503	366	1233	1433	1902	2203	2455	2474
ENSMUSG00000003534	Ddr1	discoidin domain receptor family, member 1 [Source:MGI Symbol;Acc:MGI:99216]	0	2.08692	2.27967e-05	1493	1005	3249	3609	6400	7468	5930	6860
ENSMUSG00000036667	Tcaf1	TRPM8 channel-associated factor 1 [Source:MGI Symbol;Acc:MGI:1914665]	0	2.07942	0.00065822	241	256	312	933	1398	1510	1360	1263
ENSMUSG00000037148	Arhgap10	Rho GTPase activating protein 10 [Source:MGI Symbol;Acc:MGI:1925764]	0	2.07897	0.00278807	71	99	257	274	494	561	479	261
ENSMUSG00000000552	Zfp385a	zinc finger protein 385A [Source:MGI Symbol;Acc:MGI:1352495]	0	2.07813	0.000392436	101	157	663	859	483	471	490	538
ENSMUSG00000006310	Zbtb32	zinc finger and BTB domain containing 32 [Source:MGI Symbol;Acc:MGI:1891838]	0	2.07605	0.0316826	35	35	98	174	108	112	260	196
ENSMUSG00000027189	Trim44	tripartite motif-containing 44 [Source:MGI Symbol;Acc:MGI:1931835]	0	2.07367	0.00021631	2164	521	3739	5233	6603	6996	5494	6374
ENSMUSG00000078532	Nkain1	Na+/K+ transporting ATPase interacting 1 [Source:MGI Symbol;Acc:MGI:1914399]	0	2.07002	0.000637221	147	112	650	666	465	764	282	586
ENSMUSG00000016526	Dyrk3	dual-specificity tyrosine-(Y)-phosphorylation regulated kinase 3 [Source:MGI Symbol;Acc:MGI:1330300]	0	2.06992	4.15071e-05	224	124	852	811	819	843	609	599
ENSMUSG00000021453	Gadd45g	growth arrest and DNA-damage-inducible 45 gamma [Source:MGI Symbol;Acc:MGI:1346325]	0	2.06921	0.0138039	99	23	244	177	261	312	334	233
ENSMUSG00000022469	Rapgef3	Rap guanine nucleotide exchange factor (GEF) 3 [Source:MGI Symbol;Acc:MGI:2441741]	0	2.06345	0.0348516	38	18	122	188	91	103	111	111
ENSMUSG00000015533	Itga2	integrin alpha 2 [Source:MGI Symbol;Acc:MGI:96600]	0	2.06067	0.000384935	771	538	2007	4845	3527	3530	1883	1314
ENSMUSG00000063439	B9d2	B9 protein domain 2 [Source:MGI Symbol;Acc:MGI:2387643]	0	2.05501	0.0201338	43	35	132	138	167	201	161	231
ENSMUSG00000056515	Rab31	RAB31, member RAS oncogene family [Source:MGI Symbol;Acc:MGI:1914603]	0	2.05333	1.88408e-05	411	167	1109	844	1400	1510	1253	1293
ENSMUSG00000046572	Zfp518b	zinc finger protein 518B [Source:MGI Symbol;Acc:MGI:2140750]	0	2.05208	0.0122683	118	62	188	361	703	631	225	222
ENSMUSG00000022074	Tnfrsf10b	tumor necrosis factor receptor superfamily, member 10b [Source:MGI Symbol;Acc:MGI:1341090]	0	2.05031	9.32111e-06	382	433	880	1975	2072	1888	1887	2161
ENSMUSG00000040734	Ppp1r13l	protein phosphatase 1, regulatory (inhibitor) subunit 13 like [Source:MGI Symbol;Acc:MGI:3525053]	0	2.04153	0.000173543	246	247	502	779	1422	1624	1073	1112
ENSMUSG00000022263	Trio	triple functional domain (PTPRF interacting) [Source:MGI Symbol;Acc:MGI:1927230]	0	2.03874	4.00989e-05	664	554	1277	1824	3533	3663	2636	3009
ENSMUSG00000035547	Capn5	calpain 5 [Source:MGI Symbol;Acc:MGI:1100859]	0	2.03525	8.54868e-05	1470	951	2943	3081	5664	5304	6528	7819
ENSMUSG00000000167	Pih1d2	PIH1 domain containing 2 [Source:MGI Symbol;Acc:MGI:1919864]	0	2.03286	0.0262524	31	46	102	174	143	188	181	237
ENSMUSG00000030605	Mfge8	milk fat globule-EGF factor 8 protein [Source:MGI Symbol;Acc:MGI:102768]	0	2.02786	0.000113095	1255	659	1886	3235	5498	5899	4182	3727
ENSMUSG00000028494	Plin2	perilipin 2 [Source:MGI Symbol;Acc:MGI:87920]	0	2.02684	6.67487e-05	2423	1551	4610	7878	11701	11348	8584	6802
ENSMUSG00000057137	Tmem140	transmembrane protein 140 [Source:MGI Symbol;Acc:MGI:1915737]	0	2.02423	0.0492261	27	17	67	59	80	76	152	133
ENSMUSG00000045319	Proser2	proline and serine rich 2 [Source:MGI Symbol;Acc:MGI:2442238]	0	2.02294	1.29467e-06	468	563	2217	2234	1869	1752	2587	2771
ENSMUSG00000022621	Rabl2	RAB, member RAS oncogene family-like 2 [Source:MGI Symbol;Acc:MGI:1915958]	0	2.02219	0.00107445	108	94	230	398	469	506	491	524
ENSMUSG00000031555	Adam9	a disintegrin and metallopeptidase domain 9 (meltrin gamma) [Source:MGI Symbol;Acc:MGI:105376]	0	2.02154	1.92273e-06	1650	1395	7344	6855	6082	5985	5737	6955
ENSMUSG00000062590	Armc9	armadillo repeat containing 9 [Source:MGI Symbol;Acc:MGI:1926045]	0	2.01868	0.00193341	118	134	225	414	693	785	500	678
ENSMUSG00000032231	Anxa2	annexin A2 [Source:MGI Symbol;Acc:MGI:88246]	0	2.01648	0.000146371	6220	10716	36618	48800	30036	27114	41418	38156
ENSMUSG00000022863	Btg3	B cell translocation gene 3 [Source:MGI Symbol;Acc:MGI:109532]	0	2.01604	0.0405306	36	19	151	131	136	92	86	93
ENSMUSG00000019055	Plod1	procollagen-lysine, 2-oxoglutarate 5-dioxygenase 1 [Source:MGI Symbol;Acc:MGI:99907]	0	2.0154	0.00126446	140	101	295	317	715	677	551	530
ENSMUSG00000027602	Map1lc3a	microtubule-associated protein 1 light chain 3 alpha [Source:MGI Symbol;Acc:MGI:1915661]	0	2.01178	0.00397104	80	158	247	303	668	762	561	617
ENSMUSG00000038146	Notch3	notch 3 [Source:MGI Symbol;Acc:MGI:99460]	0	2.01149	0.0425043	105	15	184	197	415	304	130	227
ENSMUSG00000021756	Il6st	interleukin 6 signal transducer [Source:MGI Symbol;Acc:MGI:96560]	0	2.01034	6.474e-05	700	697	1387	1952	3659	4026	3497	3553
ENSMUSG00000018417	Myo1b	myosin IB [Source:MGI Symbol;Acc:MGI:107752]	0	2.00531	0.000435795	898	649	1429	2457	4502	5775	2530	2976
ENSMUSG00000026773	Pfkfb3	6-phosphofructo-2-kinase/fructose-2,6-biphosphatase 3 [Source:MGI Symbol;Acc:MGI:2181202]	0	2.00299	0.000158524	642	460	1669	1030	3306	2764	2025	3155
ENSMUSG00000037933	Bicd2	bicaudal D homolog 2 (Drosophila) [Source:MGI Symbol;Acc:MGI:1924145]	0	1.99995	2.22573e-06	478	397	1087	1789	2093	2012	2111	2031
ENSMUSG00000074457	S100a16	S100 calcium binding protein A16 [Source:MGI Symbol;Acc:MGI:1915110]	0	1.99844	1.03273e-06	471	592	2325	2725	2124	2050	2251	2124
ENSMUSG00000018849	Wwc1	WW, C2 and coiled-coil domain containing 1 [Source:MGI Symbol;Acc:MGI:2388637]	0	1.99814	0.000115234	2304	2712	6389	6488	12695	12799	11960	14317
ENSMUSG00000033590	Myo5c	myosin VC [Source:MGI Symbol;Acc:MGI:2442485]	0	1.99791	2.3445e-06	1146	810	2780	3508	3896	4774	4530	5189
ENSMUSG00000028763	Hspg2	perlecan (heparan sulfate proteoglycan 2) [Source:MGI Symbol;Acc:MGI:96257]	0	1.99416	0.00300684	1257	1358	1321	5387	8236	9001	4969	4647
ENSMUSG00000031367	Ap1s2	adaptor-related protein complex 1, sigma 2 subunit [Source:MGI Symbol;Acc:MGI:1889383]	0	1.99373	0.00949338	52	103	324	503	237	184	431	331
ENSMUSG00000015143	Actn1	actinin, alpha 1 [Source:MGI Symbol;Acc:MGI:2137706]	0	1.993	0.000299802	3939	3387	6622	12021	20194	21234	14827	18139
ENSMUSG00000028576	Ift74	intraflagellar transport 74 [Source:MGI Symbol;Acc:MGI:1914944]	0	1.98448	7.21298e-05	202	165	534	609	953	973	673	864
ENSMUSG00000033545	Znrf1	zinc and ring finger 1 [Source:MGI Symbol;Acc:MGI:2177308]	0	1.98235	0.000280295	331	279	545	878	1338	1802	1265	1873
ENSMUSG00000032278	Paqr5	progestin and adipoQ receptor family member V [Source:MGI Symbol;Acc:MGI:1921340]	0	1.97567	0.00558447	378	65	598	397	1105	1221	928	1036
ENSMUSG00000061878	Sphk1	sphingosine kinase 1 [Source:MGI Symbol;Acc:MGI:1316649]	0	1.97532	0.0228386	55	389	546	330	1212	1552	1238	1052
ENSMUSG00000005034	Prkacb	protein kinase, cAMP dependent, catalytic, beta [Source:MGI Symbol;Acc:MGI:97594]	0	1.97464	6.69805e-05	456	188	980	1182	1869	1559	1058	1166
ENSMUSG00000035776	Cd99l2	CD99 antigen-like 2 [Source:MGI Symbol;Acc:MGI:2177151]	0	1.97334	0.00146169	749	113	1521	2002	1932	1921	1404	1375
ENSMUSG00000026676	Ccdc3	coiled-coil domain containing 3 [Source:MGI Symbol;Acc:MGI:1921436]	0	1.96624	0.0493501	34	37	77	93	225	225	146	127
ENSMUSG00000045934	Mtmr11	myotubularin related protein 11 [Source:MGI Symbol;Acc:MGI:2652817]	0	1.96538	0.00388439	92	367	650	570	920	1047	1348	1478
ENSMUSG00000032515	Csrnp1	cysteine-serine-rich nuclear protein 1 [Source:MGI Symbol;Acc:MGI:2387989]	0	1.96457	0.0134965	75	73	313	245	193	180	325	586
ENSMUSG00000050064	Zfp697	zinc finger protein 697 [Source:MGI Symbol;Acc:MGI:2139736]	0	1.96028	0.002752	195	79	223	712	556	656	573	592
ENSMUSG00000034361	Cpne2	copine II [Source:MGI Symbol;Acc:MGI:2387578]	0	1.95672	0.0432819	36	53	180	310	103	94	189	238
ENSMUSG00000038780	Smurf1	SMAD specific E3 ubiquitin protein ligase 1 [Source:MGI Symbol;Acc:MGI:1923038]	0	1.95555	7.67265e-05	711	572	1532	2298	3843	3922	2190	1983
ENSMUSG00000024533	Spire1	spire homolog 1 (Drosophila) [Source:MGI Symbol;Acc:MGI:1915416]	0	1.95217	0.00116557	143	86	605	366	481	433	410	460
ENSMUSG00000026639	Lamb3	laminin, beta 3 [Source:MGI Symbol;Acc:MGI:99915]	0	1.95045	0.00112678	2774	815	3368	5450	9728	9454	7806	6802
ENSMUSG00000047945	Marcksl1	MARCKS-like 1 [Source:MGI Symbol;Acc:MGI:97143]	0	1.95029	0.00117336	898	774	1181	2521	5249	5564	3073	3035
ENSMUSG00000025875	Tspan17	tetraspanin 17 [Source:MGI Symbol;Acc:MGI:1921507]	0	1.94885	0.0246054	69	60	110	163	338	441	193	348
ENSMUSG00000059456	Ptk2b	PTK2 protein tyrosine kinase 2 beta [Source:MGI Symbol;Acc:MGI:104908]	0	1.94806	1.83387e-05	799	709	1883	1997	3685	3794	3345	3855
ENSMUSG00000043421	Hilpda	hypoxia inducible lipid droplet associated [Source:MGI Symbol;Acc:MGI:1916823]	0	1.94806	0.000636506	186	101	542	591	736	698	377	497
ENSMUSG00000039096	Rsad1	radical S-adenosyl methionine domain containing 1 [Source:MGI Symbol;Acc:MGI:3039628]	0	1.94554	4.23156e-05	301	180	640	990	951	852	1175	1208
ENSMUSG00000033039	Micall1	microtubule associated monooxygenase, calponin and LIM domain containing -like 1 [Source:MGI Symbol;Acc:MGI:105870]	0	1.94279	0.00206689	189	171	300	495	949	1270	675	740
ENSMUSG00000000078	Klf6	Kruppel-like factor 6 [Source:MGI Symbol;Acc:MGI:1346318]	0	1.94241	5.76185e-05	1248	1713	4525	4166	6970	7374	5472	8310
ENSMUSG00000048706	Lurap1l	leucine rich adaptor protein 1-like [Source:MGI Symbol;Acc:MGI:106510]	0	1.94094	2.27775e-06	1228	1126	3590	4315	5042	5705	5328	4789
ENSMUSG00000036206	Sh3bp4	SH3-domain binding protein 4 [Source:MGI Symbol;Acc:MGI:2138297]	0	1.93886	2.25034e-06	823	505	2321	1917	2971	2909	2947	2881
ENSMUSG00000027778	Ift80	intraflagellar transport 80 [Source:MGI Symbol;Acc:MGI:1915509]	0	1.93427	0.0001322	251	151	451	797	906	828	881	966
ENSMUSG00000056724	Nbeal2	neurobeachin-like 2 [Source:MGI Symbol;Acc:MGI:2448554]	0	1.92978	7.05086e-05	1049	1097	2205	3512	4208	5132	4736	6504
ENSMUSG00000020099	Unc5b	unc-5 homolog B (C. elegans) [Source:MGI Symbol;Acc:MGI:894703]	0	1.92838	0.00170301	873	245	939	1336	2595	2928	2508	2790
ENSMUSG00000010830	Kdelr3	KDEL (Lys-Asp-Glu-Leu) endoplasmic reticulum protein retention receptor 3 [Source:MGI Symbol;Acc:MGI:2145953]	0	1.92523	0.0310543	67	36	168	214	329	227	134	145
ENSMUSG00000030410	Dmwd	dystrophia myotonica-containing WD repeat motif [Source:MGI Symbol;Acc:MGI:94907]	0	1.9218	0.00125559	123	101	273	402	492	457	570	505
ENSMUSG00000022043	Trim35	tripartite motif-containing 35 [Source:MGI Symbol;Acc:MGI:1914104]	0	1.92056	0.000328045	1204	304	1884	2257	3268	3474	3314	3245
ENSMUSG00000056602	Fry	furry homolog (Drosophila) [Source:MGI Symbol;Acc:MGI:2443895]	0	1.91887	0.0432649	61	149	101	156	513	806	508	563
ENSMUSG00000025779	Ly96	lymphocyte antigen 96 [Source:MGI Symbol;Acc:MGI:1341909]	0	1.9175	0.0436485	36	32	204	121	112	139	117	116
ENSMUSG00000013033	Adgrl1	adhesion G protein-coupled receptor L1 [Source:MGI Symbol;Acc:MGI:1929461]	0	1.91582	0.00182299	214	99	291	491	876	715	664	646
ENSMUSG00000031557	Plekha2	pleckstrin homology domain-containing, family A (phosphoinositide binding specific) member 2 [Source:MGI Symbol;Acc:MGI:1928144]	0	1.91133	0.000167478	836	857	1947	2200	4880	5028	3109	3239
ENSMUSG00000048232	Fbxo10	F-box protein 10 [Source:MGI Symbol;Acc:MGI:2686937]	0	1.90877	0.0409655	120	19	145	176	406	324	244	288
ENSMUSG00000021751	Acox2	acyl-Coenzyme A oxidase 2, branched chain [Source:MGI Symbol;Acc:MGI:1934852]	0	1.90268	0.00764218	340	84	1002	305	566	804	951	1191
ENSMUSG00000040591	1110051M20Rik	RIKEN cDNA 1110051M20 gene [Source:MGI Symbol;Acc:MGI:1915079]	0	1.89976	0.0249768	159	31	171	228	502	497	463	302
ENSMUSG00000037049	Smpd1	sphingomyelin phosphodiesterase 1, acid lysosomal [Source:MGI Symbol;Acc:MGI:98325]	0	1.89834	0.000422921	217	142	377	568	818	902	740	819
ENSMUSG00000028980	H6pd	hexose-6-phosphate dehydrogenase (glucose 1-dehydrogenase) [Source:MGI Symbol;Acc:MGI:2140356]	0	1.89512	0.0001189	1594	1117	3030	3408	5635	6250	7401	6205
ENSMUSG00000028601	Echdc2	enoyl Coenzyme A hydratase domain containing 2 [Source:MGI Symbol;Acc:MGI:1289238]	0	1.89495	0.00086719	391	436	650	1013	1497	2123	2154	2515
ENSMUSG00000022297	Fzd6	frizzled homolog 6 (Drosophila) [Source:MGI Symbol;Acc:MGI:108474]	0	1.88119	3.03194e-05	445	241	1277	1647	1452	1351	1141	972
ENSMUSG00000039697	Ncoa7	nuclear receptor coactivator 7 [Source:MGI Symbol;Acc:MGI:2444847]	0	1.88118	0.011883	48	105	180	327	332	357	314	343
ENSMUSG00000031150	Ccdc120	coiled-coil domain containing 120 [Source:MGI Symbol;Acc:MGI:1859619]	0	1.87673	0.000163854	197	249	538	720	808	1107	931	1191
ENSMUSG00000021483	Cdk20	cyclin-dependent kinase 20 [Source:MGI Symbol;Acc:MGI:2145349]	0	1.87478	0.0447229	57	31	86	167	166	248	162	185
ENSMUSG00000009772	Nuak2	NUAK family, SNF1-like kinase, 2 [Source:MGI Symbol;Acc:MGI:1921387]	0	1.86722	0.0190268	382	382	281	557	2409	2306	1559	1879
ENSMUSG00000036098	Myrf	myelin regulatory factor [Source:MGI Symbol;Acc:MGI:2684944]	0	1.86691	0.000112799	3136	2346	6149	8594	10529	11002	12524	14603
ENSMUSG00000062210	Tnfaip8	tumor necrosis factor, alpha-induced protein 8 [Source:MGI Symbol;Acc:MGI:2147191]	0	1.86669	0.00320688	270	85	652	611	1011	627	675	373
ENSMUSG00000008167	Fbxw9	F-box and WD-40 domain protein 9 [Source:MGI Symbol;Acc:MGI:1915878]	0	1.86578	2.09716e-05	524	286	1391	1295	1939	1868	1258	1435
ENSMUSG00000040488	Ltbp4	latent transforming growth factor beta binding protein 4 [Source:MGI Symbol;Acc:MGI:1321395]	0	1.86335	0.0398478	68	37	141	228	231	281	97	215
ENSMUSG00000018398	2008-09-01	septin 8 [Source:MGI Symbol;Acc:MGI:894310]	0	1.8594	7.39893e-05	996	377	1847	1935	2886	2786	2785	3145
ENSMUSG00000032369	Plscr1	phospholipid scramblase 1 [Source:MGI Symbol;Acc:MGI:893575]	0	1.8573	0.000545047	2233	1569	4226	3811	7893	10846	7333	9505
ENSMUSG00000026426	Arl8a	ADP-ribosylation factor-like 8A [Source:MGI Symbol;Acc:MGI:1915974]	0	1.85673	0.000721939	295	368	576	927	1757	1853	1111	1543
ENSMUSG00000006651	Aplp1	amyloid beta (A4) precursor-like protein 1 [Source:MGI Symbol;Acc:MGI:88046]	0	1.85596	0.0297401	134	82	214	93	664	503	510	483
ENSMUSG00000023805	Synj2	synaptojanin 2 [Source:MGI Symbol;Acc:MGI:1201671]	0	1.85569	0.000306116	815	260	1298	1503	1966	2384	2221	2604
ENSMUSG00000026303	Mlph	melanophilin [Source:MGI Symbol;Acc:MGI:2176380]	0	1.85381	0.000104733	1051	461	2599	1828	2673	2724	2774	4326
ENSMUSG00000038604	Fam65a	family with sequence similarity 65, member A [Source:MGI Symbol;Acc:MGI:1922937]	0	1.853	0.000610844	246	309	542	674	1283	1359	1160	1474
ENSMUSG00000031668	Eif2ak3	eukaryotic translation initiation factor 2 alpha kinase 3 [Source:MGI Symbol;Acc:MGI:1341830]	0	1.85026	0.00247938	528	704	1370	1126	3268	4475	1779	2371
ENSMUSG00000023088	Abcc1	ATP-binding cassette, sub-family C (CFTR/MRP), member 1 [Source:MGI Symbol;Acc:MGI:102676]	0	1.84808	3.63836e-06	990	949	2811	3471	3745	3574	4075	4582
ENSMUSG00000027134	Lpcat4	lysophosphatidylcholine acyltransferase 4 [Source:MGI Symbol;Acc:MGI:2138993]	0	1.84493	0.000373734	520	822	1366	2418	2009	2390	3438	4129
ENSMUSG00000029674	Limk1	LIM-domain containing, protein kinase [Source:MGI Symbol;Acc:MGI:104572]	0	1.84338	0.00727947	68	92	226	323	335	353	310	306
ENSMUSG00000027456	Sdcbp2	syndecan binding protein (syntenin) 2 [Source:MGI Symbol;Acc:MGI:2385156]	0	1.84256	0.000126337	233	334	867	698	1264	1309	1120	1325
ENSMUSG00000020253	Ppm1m	protein phosphatase 1M [Source:MGI Symbol;Acc:MGI:1915155]	0	1.84033	0.00736984	85	80	352	224	250	310	380	361
ENSMUSG00000029822	Osbpl3	oxysterol binding protein-like 3 [Source:MGI Symbol;Acc:MGI:1918970]	0	1.83743	4.9924e-05	789	657	1969	2236	3281	4279	2232	2386
ENSMUSG00000051586	Mical3	microtubule associated monooxygenase, calponin and LIM domain containing 3 [Source:MGI Symbol;Acc:MGI:2442733]	0	1.83364	0.000716074	488	518	873	1088	2388	2737	2016	2445
ENSMUSG00000020423	Btg2	B cell translocation gene 2, anti-proliferative [Source:MGI Symbol;Acc:MGI:108384]	0	1.8335	0.000676682	970	928	1715	2623	3584	3356	3748	6679
ENSMUSG00000028211	Trp53inp1	transformation related protein 53 inducible nuclear protein 1 [Source:MGI Symbol;Acc:MGI:1926609]	0	1.82855	0.000175549	1483	620	4453	4261	4513	4016	2453	3192
ENSMUSG00000034111	Tmed8	transmembrane emp24 domain containing 8 [Source:MGI Symbol;Acc:MGI:1923480]	0	1.82757	0.00017137	204	198	627	752	599	750	759	1063
ENSMUSG00000026994	Galnt3	UDP-N-acetyl-alpha-D-galactosamine:polypeptide N-acetylgalactosaminyltransferase 3 [Source:MGI Symbol;Acc:MGI:894695]	0	1.82497	5.41169e-06	912	1073	3145	4368	3853	4014	3506	3641
ENSMUSG00000022900	Ildr1	immunoglobulin-like domain containing receptor 1 [Source:MGI Symbol;Acc:MGI:2146574]	0	1.82371	0.00101637	445	139	1360	746	1136	1155	1127	767
ENSMUSG00000042312	S100a13	S100 calcium binding protein A13 [Source:MGI Symbol;Acc:MGI:109581]	0	1.82312	0.00907291	100	80	463	279	246	264	437	313
ENSMUSG00000035829	Ppp1r26	protein phosphatase 1, regulatory subunit 26 [Source:MGI Symbol;Acc:MGI:2685193]	0	1.82257	0.0290413	135	58	125	183	540	533	366	384
ENSMUSG00000028357	Kif12	kinesin family member 12 [Source:MGI Symbol;Acc:MGI:1098232]	0	1.81403	0.0291404	1678	108	1371	2769	3423	4005	3430	3806
ENSMUSG00000001521	Tulp3	tubby-like protein 3 [Source:MGI Symbol;Acc:MGI:1329045]	0	1.81349	0.000454809	169	158	425	613	659	740	597	628
ENSMUSG00000017405	Nek8	NIMA (never in mitosis gene a)-related expressed kinase 8 [Source:MGI Symbol;Acc:MGI:1890646]	0	1.81171	0.000661048	216	169	490	617	587	732	688	1175
ENSMUSG00000028737	Aldh4a1	aldehyde dehydrogenase 4 family, member A1 [Source:MGI Symbol;Acc:MGI:2443883]	0	1.81089	0.00860697	178	50	260	506	412	433	477	363
ENSMUSG00000021823	Vcl	vinculin [Source:MGI Symbol;Acc:MGI:98927]	0	1.8086	0.000152706	1225	1529	2670	5260	6724	5718	5317	5444
ENSMUSG00000022443	Myh9	myosin, heavy polypeptide 9, non-muscle [Source:MGI Symbol;Acc:MGI:107717]	0	1.80098	0.00425836	9557	10604	13630	23416	51354	53250	38633	46477
ENSMUSG00000031078	Cttn	cortactin [Source:MGI Symbol;Acc:MGI:99695]	0	1.80065	0.000127433	3463	3662	9214	10555	15447	17251	12622	14411
ENSMUSG00000021097	Clmn	calmin [Source:MGI Symbol;Acc:MGI:2136957]	0	1.79905	0.0117259	1646	981	1558	1676	4903	5938	6335	8545
ENSMUSG00000028649	Macf1	microtubule-actin crosslinking factor 1 [Source:MGI Symbol;Acc:MGI:108559]	0	1.79545	2.55411e-05	1779	2094	5407	6976	7299	7751	7572	8186
ENSMUSG00000037788	Vopp1	vesicular, overexpressed in cancer, prosurvival protein 1 [Source:MGI Symbol;Acc:MGI:2141658]	0	1.79493	7.69382e-06	494	557	1986	1987	1995	1795	1671	2202
ENSMUSG00000036459	Wtip	WT1-interacting protein [Source:MGI Symbol;Acc:MGI:2141920]	0	1.7873	0.00136246	271	91	647	582	656	735	571	636
ENSMUSG00000028218	Fam92a	family with sequence similarity 92, member A [Source:MGI Symbol;Acc:MGI:1915349]	0	1.78122	0.00544326	349	71	931	826	685	662	664	571
ENSMUSG00000028063	Lmna	lamin A [Source:MGI Symbol;Acc:MGI:96794]	0	1.7785	0.000100332	1493	2246	5811	8052	5501	6468	7543	8150
ENSMUSG00000025555	Farp1	FERM, RhoGEF (Arhgef) and pleckstrin domain protein 1 (chondrocyte-derived) [Source:MGI Symbol;Acc:MGI:2446173]	0	1.7727	0.00157816	1167	1073	1652	2685	5889	6268	4027	3968
ENSMUSG00000048758	Rpl29	ribosomal protein L29 [Source:MGI Symbol;Acc:MGI:99687]	0	1.77125	0.0095789	1138	1038	5062	853	2728	4916	3998	6005
ENSMUSG00000039530	Tusc3	tumor suppressor candidate 3 [Source:MGI Symbol;Acc:MGI:1933134]	0	1.77106	3.40828e-05	992	469	2654	2048	2918	2870	2499	2431
ENSMUSG00000057092	Fxyd3	FXYD domain-containing ion transport regulator 3 [Source:MGI Symbol;Acc:MGI:107497]	0	1.76994	0.00691134	284	120	1292	781	442	545	593	539
ENSMUSG00000049488	Tmem67	transmembrane protein 67 [Source:MGI Symbol;Acc:MGI:1923928]	0	1.76973	0.0261681	101	42	163	186	274	294	302	297
ENSMUSG00000030852	Tacc2	transforming, acidic coiled-coil containing protein 2 [Source:MGI Symbol;Acc:MGI:1928899]	0	1.76838	0.00137228	1038	1693	2330	3287	5710	6256	6016	6850
ENSMUSG00000060791	Gmfg	glia maturation factor, gamma [Source:MGI Symbol;Acc:MGI:1927135]	0	1.76692	0.0256504	52	78	255	209	235	206	318	205
ENSMUSG00000037325	Bbs7	Bardet-Biedl syndrome 7 (human) [Source:MGI Symbol;Acc:MGI:1918742]	0	1.76642	0.023208	86	55	148	195	302	299	280	289
ENSMUSG00000059975	Zfp74	zinc finger protein 74 [Source:MGI Symbol;Acc:MGI:107784]	0	1.76564	0.0219453	91	54	154	227	290	351	271	257
ENSMUSG00000026305	Lrrfip1	leucine rich repeat (in FLII) interacting protein 1 [Source:MGI Symbol;Acc:MGI:1342770]	0	1.7651	2.09998e-05	1676	1151	4746	5300	5674	5443	4641	4300
ENSMUSG00000051790	Nlgn2	neuroligin 2 [Source:MGI Symbol;Acc:MGI:2681835]	0	1.76477	0.00369776	344	129	456	464	1057	1037	845	1122
ENSMUSG00000058056	Palld	palladin, cytoskeletal associated protein [Source:MGI Symbol;Acc:MGI:1919583]	0	1.76466	0.00245497	378	480	808	688	1825	2189	1600	2344
ENSMUSG00000038178	Slc43a2	solute carrier family 43, member 2 [Source:MGI Symbol;Acc:MGI:2442746]	0	1.76267	0.0065349	406	834	877	1429	2802	3169	1733	3878
ENSMUSG00000002105	Slc39a13	solute carrier family 39 (metal ion transporter), member 13 [Source:MGI Symbol;Acc:MGI:1915677]	0	1.75795	0.00733777	140	71	245	365	470	466	354	325
ENSMUSG00000033467	Crlf2	cytokine receptor-like factor 2 [Source:MGI Symbol;Acc:MGI:1889506]	0	1.7565	0.0474174	63	53	136	111	208	334	233	228
ENSMUSG00000007987	Ift22	intraflagellar transport 22 [Source:MGI Symbol;Acc:MGI:1914536]	0	1.75383	0.00176976	187	138	316	493	665	744	570	685
ENSMUSG00000026223	Itm2c	integral membrane protein 2C [Source:MGI Symbol;Acc:MGI:1927594]	0	1.75361	0.000782458	903	561	1710	1804	3817	4116	2173	1865
ENSMUSG00000040669	Phc1	polyhomeotic-like 1 (Drosophila) [Source:MGI Symbol;Acc:MGI:103248]	0	1.74709	0.00133558	192	233	380	620	845	1027	781	957
ENSMUSG00000023367	Tmem176a	transmembrane protein 176A [Source:MGI Symbol;Acc:MGI:1913308]	0	1.74497	0.00304907	1657	697	1518	2662	5363	4828	5252	4961
ENSMUSG00000007950	Abhd8	abhydrolase domain containing 8 [Source:MGI Symbol;Acc:MGI:1918946]	0	1.74239	0.00666743	85	150	293	323	403	488	553	510
ENSMUSG00000006932	Ctnnb1	catenin (cadherin associated protein), beta 1 [Source:MGI Symbol;Acc:MGI:88276]	0	1.74184	0.000529864	19323	17102	43302	51728	77493	77198	71137	66849
ENSMUSG00000022971	Ifnar2	interferon (alpha and beta) receptor 2 [Source:MGI Symbol;Acc:MGI:1098243]	0	1.73925	0.017117	116	56	188	249	311	370	353	322
ENSMUSG00000019461	Plscr3	phospholipid scramblase 3 [Source:MGI Symbol;Acc:MGI:1917560]	0	1.73681	8.44357e-05	781	389	1301	1981	2198	2478	1956	2237
ENSMUSG00000007379	Dennd2c	DENN/MADD domain containing 2C [Source:MGI Symbol;Acc:MGI:3036254]	0	1.7318	0.0419521	72	45	248	263	170	172	172	185
ENSMUSG00000029101	Rgs12	regulator of G-protein signaling 12 [Source:MGI Symbol;Acc:MGI:1918979]	0	1.72834	0.00202389	288	131	502	824	804	1043	512	619
ENSMUSG00000028194	Ddah1	dimethylarginine dimethylaminohydrolase 1 [Source:MGI Symbol;Acc:MGI:1916469]	0	1.72756	0.000187832	1088	696	3728	3152	2270	1889	3678	3713
ENSMUSG00000038415	Foxq1	forkhead box Q1 [Source:MGI Symbol;Acc:MGI:1298228]	0	1.72699	0.00526053	547	380	3159	1898	1022	1011	1403	973
ENSMUSG00000049313	Sorl1	sortilin-related receptor, LDLR class A repeats-containing [Source:MGI Symbol;Acc:MGI:1202296]	0	1.72691	0.000136489	712	688	1777	1594	2496	2307	3581	3068
ENSMUSG00000022636	Alcam	activated leukocyte cell adhesion molecule [Source:MGI Symbol;Acc:MGI:1313266]	0	1.72427	0.000465223	2279	1013	4802	3965	8091	6380	5345	5038
ENSMUSG00000044037	Als2cl	ALS2 C-terminal like [Source:MGI Symbol;Acc:MGI:2447532]	0	1.72282	0.000193411	1786	796	2924	4671	3703	4556	4937	5676
ENSMUSG00000048696	Mex3d	mex3 homolog D (C. elegans) [Source:MGI Symbol;Acc:MGI:2681847]	0	1.71474	0.000545047	350	200	716	669	1093	1379	866	926
ENSMUSG00000060260	Pwwp2b	PWWP domain containing 2B [Source:MGI Symbol;Acc:MGI:2142008]	0	1.713	9.85746e-05	458	309	994	917	1337	1607	1426	1644
ENSMUSG00000070044	Fam149a	family with sequence similarity 149, member A [Source:MGI Symbol;Acc:MGI:2387177]	0	1.71218	0.000257258	1837	862	5243	5462	3486	3445	5274	4361
ENSMUSG00000052684	Jun	jun proto-oncogene [Source:MGI Symbol;Acc:MGI:96646]	0	1.70581	0.00563622	602	1344	1879	1619	3827	5136	3721	4808
ENSMUSG00000030084	Plxna1	plexin A1 [Source:MGI Symbol;Acc:MGI:107685]	0	1.70495	2.43311e-05	1222	922	2550	3382	4167	4019	3874	4103
ENSMUSG00000026657	Frmd4a	FERM domain containing 4A [Source:MGI Symbol;Acc:MGI:1919850]	0	1.70185	0.0254643	467	151	212	689	1502	1442	1209	1173
ENSMUSG00000020758	Itgb4	integrin beta 4 [Source:MGI Symbol;Acc:MGI:96613]	0	1.69985	9.44143e-05	1821	1983	4867	6718	6384	7359	6043	8214
ENSMUSG00000038007	Acer2	alkaline ceramidase 2 [Source:MGI Symbol;Acc:MGI:1920932]	0	1.69956	0.00400524	222	105	317	510	684	695	604	499
ENSMUSG00000039478	Micu3	mitochondrial calcium uptake family, member 3 [Source:MGI Symbol;Acc:MGI:1925756]	0	1.69757	0.0170312	89	69	255	320	266	257	276	241
ENSMUSG00000032359	Ctsh	cathepsin H [Source:MGI Symbol;Acc:MGI:107285]	0	1.697	0.00901876	1876	3030	3753	5812	5681	9100	11252	16608
ENSMUSG00000030340	Scnn1a	sodium channel, nonvoltage-gated 1 alpha [Source:MGI Symbol;Acc:MGI:101782]	0	1.6938	0.02241	172	61	601	244	308	262	409	475
ENSMUSG00000047139	Cd24a	CD24a antigen [Source:MGI Symbol;Acc:MGI:88323]	0	1.69077	0.00144264	6779	5441	15385	15461	31899	27648	18668	15652
ENSMUSG00000046879	Irgm1	immunity-related GTPase family M member 1 [Source:MGI Symbol;Acc:MGI:107567]	0	1.69046	0.001653	298	519	1713	697	1187	1399	1627	1938
ENSMUSG00000028164	Manba	mannosidase, beta A, lysosomal [Source:MGI Symbol;Acc:MGI:88175]	0	1.69025	0.0011634	471	273	787	747	1796	1759	1249	1190
ENSMUSG00000045414	1190002N15Rik	RIKEN cDNA 1190002N15 gene [Source:MGI Symbol;Acc:MGI:1916111]	0	1.68984	0.00324464	372	322	527	880	1098	933	1694	2035
ENSMUSG00000036555	Iqce	IQ motif containing E [Source:MGI Symbol;Acc:MGI:1921489]	0	1.68608	0.00427073	285	181	311	591	850	946	963	1082
ENSMUSG00000021009	Ptpn21	protein tyrosine phosphatase, non-receptor type 21 [Source:MGI Symbol;Acc:MGI:1344406]	0	1.68372	9.87735e-05	433	501	1040	1366	1498	1740	1982	2037
ENSMUSG00000026520	Pycr2	pyrroline-5-carboxylate reductase family, member 2 [Source:MGI Symbol;Acc:MGI:1277956]	0	1.68366	0.000610031	347	223	674	1176	907	855	1368	772
ENSMUSG00000021360	Gcnt2	glucosaminyl (N-acetyl) transferase 2, I-branching enzyme [Source:MGI Symbol;Acc:MGI:1100870]	0	1.68273	4.10905e-05	424	376	1320	1519	1415	1570	1227	1070
ENSMUSG00000031799	Tpm4	tropomyosin 4 [Source:MGI Symbol;Acc:MGI:2449202]	0	1.68262	8.18975e-05	3055	2483	7669	9726	10076	10328	8721	9674
ENSMUSG00000107134	RP23-2C16.2		0	1.68184	0.0481878	56	95	134	470	276	257	212	226
ENSMUSG00000021127	Zfp36l1	zinc finger protein 36, C3H type-like 1 [Source:MGI Symbol;Acc:MGI:107946]	0	1.68145	0.00214571	639	549	1047	1523	3153	3194	1528	1674
ENSMUSG00000052609	Plekhg3	pleckstrin homology domain containing, family G (with RhoGef domain) member 3 [Source:MGI Symbol;Acc:MGI:2388284]	0	1.68098	0.000101184	1054	850	2067	2676	4198	3878	3320	3217
ENSMUSG00000066357	Wdr6	WD repeat domain 6 [Source:MGI Symbol;Acc:MGI:1930140]	0	1.68073	5.67674e-05	848	720	1720	2259	3076	3430	2642	2849
ENSMUSG00000051379	Flrt3	fibronectin leucine rich transmembrane protein 3 [Source:MGI Symbol;Acc:MGI:1918686]	0	1.67769	0.000193589	1425	748	2483	2995	3804	3218	4335	4880
ENSMUSG00000026796	Fam129b	family with sequence similarity 129, member B [Source:MGI Symbol;Acc:MGI:2442910]	0	1.66903	0.000129464	1856	2236	4964	6802	6637	7436	7464	8581
ENSMUSG00000018199	Trove2	TROVE domain family, member 2 [Source:MGI Symbol;Acc:MGI:106652]	0	1.66677	7.45568e-05	353	359	971	1168	1528	1245	1196	1097
ENSMUSG00000045790	Ccdc149	coiled-coil domain containing 149 [Source:MGI Symbol;Acc:MGI:2685293]	0	1.66625	0.0092833	114	88	327	311	322	392	315	355
ENSMUSG00000038648	Creb3l2	cAMP responsive element binding protein 3-like 2 [Source:MGI Symbol;Acc:MGI:2442695]	0	1.66383	0.00107885	363	846	1408	2898	2144	2037	2058	2041
ENSMUSG00000009894	Snap47	synaptosomal-associated protein, 47 [Source:MGI Symbol;Acc:MGI:1915076]	0	1.66364	0.000210028	418	292	750	938	1384	1412	1296	1323
ENSMUSG00000058881	Zfp516	zinc finger protein 516 [Source:MGI Symbol;Acc:MGI:2443957]	0	1.6583	0.0031598	566	198	1148	931	1843	1621	1077	766
ENSMUSG00000037552	Plekhg2	pleckstrin homology domain containing, family G (with RhoGef domain) member 2 [Source:MGI Symbol;Acc:MGI:2141874]	0	1.65513	0.00131118	430	266	527	902	1327	1290	1323	1545
ENSMUSG00000053716	Dusp7	dual specificity phosphatase 7 [Source:MGI Symbol;Acc:MGI:2387100]	0	1.65482	0.0108115	167	100	302	395	568	685	335	349
ENSMUSG00000041351	Rap1gap	Rap1 GTPase-activating protein [Source:MGI Symbol;Acc:MGI:109338]	0	1.65444	0.0109793	1071	143	1290	1742	2326	1966	2308	1870
ENSMUSG00000062232	Rapgef2	Rap guanine nucleotide exchange factor (GEF) 2 [Source:MGI Symbol;Acc:MGI:2659071]	0	1.65278	0.000314313	282	274	658	818	837	932	1121	1222
ENSMUSG00000028796	Phc2	polyhomeotic-like 2 (Drosophila) [Source:MGI Symbol;Acc:MGI:1860454]	0	1.65082	6.87796e-05	1080	1203	3198	4369	3883	4774	3495	3197
ENSMUSG00000020707	Rnf135	ring finger protein 135 [Source:MGI Symbol;Acc:MGI:1919206]	0	1.64935	0.0242489	128	132	332	145	602	644	441	448
ENSMUSG00000040339	Fam102b	family with sequence similarity 102, member B [Source:MGI Symbol;Acc:MGI:3036259]	0	1.64893	0.0151023	82	366	798	1014	793	858	629	575
ENSMUSG00000032290	Ptpn9	protein tyrosine phosphatase, non-receptor type 9 [Source:MGI Symbol;Acc:MGI:1928376]	0	1.64885	0.000128359	633	349	1056	1425	1812	1943	1707	1689
ENSMUSG00000038732	Mboat1	membrane bound O-acyltransferase domain containing 1 [Source:MGI Symbol;Acc:MGI:2387184]	0	1.64513	0.000911314	1067	1894	5837	6599	3774	3849	4830	5074
ENSMUSG00000024048	Myl12a	myosin, light chain 12A, regulatory, non-sarcomeric [Source:MGI Symbol;Acc:MGI:1914518]	0	1.64476	0.000508906	2304	2848	5370	7877	9941	11367	7880	9501
ENSMUSG00000020776	Fbf1	Fas (TNFRSF6) binding factor 1 [Source:MGI Symbol;Acc:MGI:1922033]	0	1.64213	0.000159462	571	407	920	1467	1743	2015	1730	1777
ENSMUSG00000024754	Tmem2	transmembrane protein 2 [Source:MGI Symbol;Acc:MGI:1890373]	0	1.64209	0.000363745	363	626	1199	1347	2046	2094	1620	1751
ENSMUSG00000045211	Nudt18	nudix (nucleoside diphosphate linked moiety X)-type motif 18 [Source:MGI Symbol;Acc:MGI:2385853]	0	1.64087	0.0200645	135	114	226	238	579	662	373	395
ENSMUSG00000061731	Ext1	exostoses (multiple) 1 [Source:MGI Symbol;Acc:MGI:894663]	0	1.64077	0.00436738	349	523	888	987	1940	2692	1148	1176
ENSMUSG00000042367	Gjb3	gap junction protein, beta 3 [Source:MGI Symbol;Acc:MGI:95721]	0	1.63825	0.00305852	184	459	1047	1572	845	842	1199	1059
ENSMUSG00000025151	Maged1	melanoma antigen, family D, 1 [Source:MGI Symbol;Acc:MGI:1930187]	0	1.63702	0.000470345	1970	1233	3382	4318	7337	6311	5277	4636
ENSMUSG00000037499	Nenf	neuron derived neurotrophic factor [Source:MGI Symbol;Acc:MGI:1913458]	0	1.6358	0.0488273	237	39	344	201	567	661	437	384
ENSMUSG00000018906	P4ha2	procollagen-proline, 2-oxoglutarate 4-dioxygenase (proline 4-hydroxylase), alpha II polypeptide [Source:MGI Symbol;Acc:MGI:894286]	0	1.63475	0.00246396	285	125	491	635	859	671	740	547
ENSMUSG00000026342	Slc35f5	solute carrier family 35, member F5 [Source:MGI Symbol;Acc:MGI:1921400]	0	1.63228	0.00627548	1510	1888	3446	2284	8046	8490	5448	6327
ENSMUSG00000023186	Vwa5a	von Willebrand factor A domain containing 5A [Source:MGI Symbol;Acc:MGI:1915026]	0	1.63007	0.0233326	563	137	520	479	1438	1715	983	1506
ENSMUSG00000043909	Trp53bp1	transformation related protein 53 binding protein 1 [Source:MGI Symbol;Acc:MGI:1351320]	0	1.62927	0.000655753	892	460	1142	1678	2563	2702	2343	2658
ENSMUSG00000043782	Ccdc64b	coiled-coil domain containing 64B [Source:MGI Symbol;Acc:MGI:2388267]	0	1.62701	0.00268936	154	187	562	419	497	535	693	675
ENSMUSG00000050530	Fam171a1	family with sequence similarity 171, member A1 [Source:MGI Symbol;Acc:MGI:2442917]	0	1.62133	0.00146342	984	303	1448	1589	2326	2657	2019	2106
ENSMUSG00000062937	Mtap	methylthioadenosine phosphorylase [Source:MGI Symbol;Acc:MGI:1914152]	0	1.62	0.000106703	868	865	2345	3895	2561	2358	3292	2501
ENSMUSG00000053693	Mast1	microtubule associated serine/threonine kinase 1 [Source:MGI Symbol;Acc:MGI:1861901]	0	1.6185	0.0327796	81	85	148	289	242	305	262	391
ENSMUSG00000024413	Npc1	Niemann-Pick type C1 [Source:MGI Symbol;Acc:MGI:1097712]	0	1.61791	0.000550234	377	289	842	815	1330	1480	836	1154
[truncated: 2,368 more rows]
